# Supplementary material for: SS18 Together with Animal-Specific Factors Defines Human BAF-Type SWI/SNF Complexes
Source: PLoS One. 2012 Mar 19;7(3):e33834. doi: 10.1371/journal.pone.0033834 (PMC3307773; doi:10.1371/journal.pone.0033834)
Supplement: Data S1 — Mass spectrometry results, including; accession numbers, short protein descriptions, peptide sequences, associated Mascot score, peptide delta score and absolute calibrated mass relative error. (XLS) [file pone.0033834.s001.xls]

## Sheet: 293control_1
Accession number	Description	Sequence	Score	Peptide delta score	Absolute calibrated mass relative error [ppm]
IPI00000874	Peroxiredoxin-1	TIAQDYGVLK	22	11.6	0.570082
IPI00000875	Elongation factor 1-gamma	ILGLLDAYLK	44	38.7	3.30693
IPI00000875	Elongation factor 1-gamma	TFLVGER	39	25.4	1.36658
IPI00000875	Elongation factor 1-gamma	TPEFLR	37	7	2.13735
IPI00001734	Isoform 1 of Phosphoserine aminotransferase	FGVIFAGAQK	58	55.6	0.0606751
IPI00001734	Isoform 1 of Phosphoserine aminotransferase	IINNTENLVR	72	60.8	4.01016
IPI00002821	60S ribosomal protein L14	VAYVSFGPHAGK	25	19.1	0.456074
IPI00003362	HSPA5 protein	DAGTIAGLNVMR	66	55.9	0.219564
IPI00003362	HSPA5 protein	IINEPTAAAIAYGLDK	87	82.2	4.39201
IPI00003362	HSPA5 protein	IINEPTAAAIAYGLDKR	115	114.6	1.46302
IPI00003362	HSPA5 protein	ITITNDQNR	48	39.3	0.195187
IPI00003362	HSPA5 protein	ITPSYVAFTPEGER	68	58.5	1.40954
IPI00003362	HSPA5 protein	NELESYAYSLK	32	31.1	3.93393
IPI00003362	HSPA5 protein	NQLTSNPENTVFDAK	80	65.9	0.914582
IPI00003362	HSPA5 protein	SDIDEIVLVGGSTR	66	65.5	0.763312
IPI00003362	HSPA5 protein	SQIFSTASDNQPTVTIK	80	73	2.77517
IPI00003362	HSPA5 protein	TWNDPSVQQDIK	88	85.1	1.03881
IPI00003362	HSPA5 protein	VTHAVVTVPAYFNDAQR	34	32.9	0.85305
IPI00003362	HSPA5 protein	VYEGERPLTK	45	43.6	0.999929
IPI00003865	Isoform 1 of Heat shock cognate 71 kDa protein	DAGTIAGLNVLR	80	70	4.88525
IPI00003865	Isoform 1 of Heat shock cognate 71 kDa protein	GTLDPVEK	20	18.4	0.620374
IPI00003918	60S ribosomal protein L4	KLDELYGTWR	54	53.1	3.58251
IPI00003918	60S ribosomal protein L4	LAPGGHVGR	34	30.3	2.78451
IPI00003918	60S ribosomal protein L4	NIPGITLLNVSK	27	24.1	2.04693
IPI00005978	Splicing factor, arginine/serine-rich 2	VGDVYIPR	58	45.7	0.252197
IPI00007047	Protein S100-A8	LLETECPQYIR	67	50.2	2.15972
IPI00007750	Tubulin alpha-4A chain	EIIDPVLDR	43	27.2	0.165101
IPI00007752	Tubulin beta-2C chain	ALTVPELTQQMFDAK	51	51.2	2.23118
IPI00007765	Stress-70 protein, mitochondrial precursor	VLENAEGAR	49	45.9	1.4069
IPI00007840	Isoform 1 of ATP-binding cassette sub-family G member 8	ASLLDVITGR	25	14.2	0.305911
IPI00008433	40S ribosomal protein S5	TIAECLADELINAAK	89	84.9	3.66261
IPI00008433	40S ribosomal protein S5	VNQAIWLLCTGAR	67	50.2	0.626684
IPI00008524	Isoform 1 of Polyadenylate-binding protein 1	ALDTMNFDVIK	58	43.6	0.782157
IPI00008524	Isoform 1 of Polyadenylate-binding protein 1	GYGFVHFETQEAAER	27	27.5	2.85782
IPI00008524	Isoform 1 of Polyadenylate-binding protein 1	ITGMLLEIDNSELLHMLESPESLR	62	61.6	4.63759
IPI00008524	Isoform 1 of Polyadenylate-binding protein 1	SGVGNIFIK	79	70.2	1.95435
IPI00008529	60S acidic ribosomal protein P2	YVASYLLAALGGNSSPSAK	54	43	1.22658
IPI00008530	60S acidic ribosomal protein P0	CFIVGADNVGSK	29	25.8	0.308701
IPI00008530	60S acidic ribosomal protein P0	GTIEILSDVQLIK	57	50.2	1.27972
IPI00008530	60S acidic ribosomal protein P0	TSFFQALGITTK	93	93.3	3.65286
IPI00008669	Uncharacterized protein ENSP00000257935	KSDLEANVEALTQEIDFLR	88	88	3.17817
IPI00008669	Uncharacterized protein ENSP00000257935	LLETKLQFFQNR	38	28.2	0.672241
IPI00008669	Uncharacterized protein ENSP00000257935	LQFFQNR	38	29.4	0.950734
IPI00008669	Uncharacterized protein ENSP00000257935	SDLEANVEALTQEIDFLR	66	66.2	3.66535
IPI00008669	Uncharacterized protein ENSP00000257935	SDLEANVEALTQEIDFLRR	27	23	3.35224
IPI00008787	Alpha-N-acetylglucosaminidase precursor	VLDQMR	25	19.2	0.309656
IPI00009771	Lamin-B2	LLEGEEER	45	40.6	0.858852
IPI00010153	60S ribosomal protein L23	NLYIISVK	36	35.2	0.974261
IPI00010214	Protein S100-A14	AIETLIK	32	11.6	2.40904
IPI00010740	Isoform Long of Splicing factor, proline- and glutamine-rich	FAQHGTFEYEYSQR	31	31	1.66047
IPI00010740	Isoform Long of Splicing factor, proline- and glutamine-rich	LFVGNLPADITEDEFKR	24	21.1	0.195147
IPI00010740	Isoform Long of Splicing factor, proline- and glutamine-rich	YGEPGEVFINK	50	49.5	0.956638
IPI00011200	D-3-phosphoglycerate dehydrogenase	GGIVDEGALLR	58	33.2	3.25565
IPI00011229	Cathepsin D precursor	VGFAEAAR	55	43.2	0.0252326
IPI00011253	40S ribosomal protein S3	AELNEFLTR	40	25.1	1.05723
IPI00011253	40S ribosomal protein S3	ELAEDGYSGVEVR	81	75.3	1.44914
IPI00011253	40S ribosomal protein S3	ELTAVVQK	38	36.2	2.32587
IPI00011253	40S ribosomal protein S3	FVADGIFK	29	24.5	1.42744
IPI00011253	40S ribosomal protein S3	GLCAIAQAESLR	52	43.5	0.125962
IPI00011253	40S ribosomal protein S3	KFVADGIFK	40	33.7	0.511724
IPI00011253	40S ribosomal protein S3	TEIIILATR	49	49	2.93747
IPI00011654	Tubulin beta chain	AILVDLEPGTMDSVR	69	66.7	0.841967
IPI00011654	Tubulin beta chain	FPGQLNADLR	31	17.8	2.19846
IPI00011654	Tubulin beta chain	FPGQLNADLRK	24	19	0.566144
IPI00011654	Tubulin beta chain	GHYTEGAELVDSVLDVVR	48	40.5	0.927807
IPI00011654	Tubulin beta chain	IMNTFSVVPSPK	46	44.2	1.33099
IPI00011654	Tubulin beta chain	ISEQFTAMFR	71	64.6	1.18527
IPI00011654	Tubulin beta chain	ISVYYNEATGGK	63	63	1.5959
IPI00011654	Tubulin beta chain	LAVNMVPFPR	65	53	1.42622
IPI00011654	Tubulin beta chain	LHFFMPGFAPLTSR	34	29.2	1.99627
IPI00011654	Tubulin beta chain	LTTPTYGDLNHLVSATMSGVTTCLR	21	19.3	2.70302
IPI00011654	Tubulin beta chain	YLTVAAVFR	64	60.7	0.119065
IPI00011916	Multisynthetase complex auxiliary component p38	FLFSLFGQK	38	37.9	3.69392
IPI00012007	Adenosylhomocysteinase	VPAINVNDSVTK	59	59.2	1.81219
IPI00012007	Adenosylhomocysteinase	WLNENAVEK	22	22.2	0.0941287
IPI00012074	Heterogeneous nuclear ribonucleoprotein R	TGYTLDVTTGQR	63	53.1	1.38012
IPI00012214	Cation transport regulator-like protein 1	EAVLGGYDTK	38	38.2	2.43704
IPI00012303	Selenium-binding protein 1	GGFVLLDGETFEVK	73	69.9	1.37808
IPI00012303	Selenium-binding protein 1	LNPNFLVDFGKEPLGPALAHELR	23	20.6	2.28463
IPI00012303	Selenium-binding protein 1	LVLPSLISSR	49	31.5	2.60499
IPI00012750	40S ribosomal protein S25	LITPAVVSER	41	31.1	1.23081
IPI00012772	60S ribosomal protein L8	AVVGVVAGGGR	72	59.1	1.08697
IPI00012772	60S ribosomal protein L8	DIIHDPGR	21	12	0.754323
IPI00013031	Dual specificity protein phosphatase 14	HLLQAR	24	14.1	1.71205
IPI00013031	Dual specificity protein phosphatase 14	HLMPYWGI	21	20.7	2.20165
IPI00013031	Dual specificity protein phosphatase 14	MISEGDIGGIAQITSSLFLGR	113	111.6	3.67365
IPI00013031	Dual specificity protein phosphatase 14	MVQTPYGIVPDVYEK	66	58.2	0.600039
IPI00013250	Protein BEX2	MREENMER	27	25	3.07383
IPI00013296	40S ribosomal protein S18	AGELTEDEVER	68	65.3	3.3401
IPI00013296	40S ribosomal protein S18	HFWGLR	26	9.5	0.713447
IPI00013296	40S ribosomal protein S18	IPDWFLNR	49	26.5	0.20403
IPI00013415	40S ribosomal protein S7	ELNITAAK	28	25	0.553227
IPI00013415	40S ribosomal protein S7	LTGKDVNFEFPEFQL	31	31	1.71563
IPI00013415	40S ribosomal protein S7	VETFSGVYK	31	27.3	0.477209
IPI00013475	Tubulin beta-2A chain	IMNTFSVMPSPK	61	50.9	1.5705
IPI00013475	Tubulin beta-2A chain	YLTVAAIFR	48	44.6	2.59372
IPI00013881	Heterogeneous nuclear ribonucleoprotein H	ATENDIYNFFSPLNPVR	80	77.8	3.87648
IPI00013881	Heterogeneous nuclear ribonucleoprotein H	HTGPNSPDTANDGFVR	41	40.9	1.22
IPI00013890	Isoform 1 of 14-3-3 protein sigma	DSTLIMQLLR	62	37.5	4.30958
IPI00013890	Isoform 1 of 14-3-3 protein sigma	EMPPTNPIR	29	12.5	2.6953
IPI00013890	Isoform 1 of 14-3-3 protein sigma	LAEQAER	43	28.9	0.843316
IPI00013890	Isoform 1 of 14-3-3 protein sigma	NLLSVAYK	45	25.6	0.225733
IPI00013890	Isoform 1 of 14-3-3 protein sigma	VFYLK	22	14.7	0.459197
IPI00013933	Isoform DPI of Desmoplakin	AELIVQPELK	39	34.2	0.741117
IPI00013933	Isoform DPI of Desmoplakin	AESGPDLR	30	29.7	2.19003
IPI00013933	Isoform DPI of Desmoplakin	ALLQAILQTEDMLK	83	83.4	2.25296
IPI00013933	Isoform DPI of Desmoplakin	ETQSQLETER	60	51.8	2.20043
IPI00013933	Isoform DPI of Desmoplakin	FGDSNTVMR	44	40.1	1.08624
IPI00013933	Isoform DPI of Desmoplakin	GLVGIEFK	41	27.1	0.342483
IPI00013933	Isoform DPI of Desmoplakin	IEVLEEELR	43	31.1	2.05846
IPI00013933	Isoform DPI of Desmoplakin	IGLVRPGTALELLEAQAATGFIVDPVSNLR	44	44.3	2.1691
IPI00013933	Isoform DPI of Desmoplakin	KIVQLKPR	35	30.4	1.15834
IPI00013933	Isoform DPI of Desmoplakin	LKAEFQEEAK	56	47.5	4.8649
IPI00013933	Isoform DPI of Desmoplakin	LLEAASVSSK	54	47	1.93577
IPI00013933	Isoform DPI of Desmoplakin	LLEAQACTGGIIHPTTGQK	38	38.2	1.1654
IPI00013933	Isoform DPI of Desmoplakin	LLEAQIATGGIIDPK	76	76.4	0.979821
IPI00013933	Isoform DPI of Desmoplakin	LLQLQEQMR	50	28.9	0.147179
IPI00013933	Isoform DPI of Desmoplakin	QQIQNDLNQWK	35	35.1	0.227376
IPI00013933	Isoform DPI of Desmoplakin	QVQNLVNK	31	25.4	0.900464
IPI00013933	Isoform DPI of Desmoplakin	SAIYQLEEEYENLLK	52	49.7	0.113084
IPI00013933	Isoform DPI of Desmoplakin	SMSFQGIR	24	17.3	2.36235
IPI00013933	Isoform DPI of Desmoplakin	SNKPIILR	38	29.3	2.46485
IPI00013933	Isoform DPI of Desmoplakin	SQLQISNNR	48	44.1	0.642979
IPI00013933	Isoform DPI of Desmoplakin	SVEEVASEIQPFLR	53	48.4	2.17469
IPI00013933	Isoform DPI of Desmoplakin	TLELQGLINDLQR	85	84.1	0.573379
IPI00013933	Isoform DPI of Desmoplakin	TVSVSEAIKK	33	32.4	0.964784
IPI00013933	Isoform DPI of Desmoplakin	VTQLTDR	26	7.1	0.938043
IPI00013933	Isoform DPI of Desmoplakin	YEVTSGGGGTSR	45	34	0.533055
IPI00013933	Isoform DPI of Desmoplakin	YIELLTR	27	15.1	1.27331
IPI00015614	Isoform A of Trypsin-3 precursor	VLEGNEQFINAAK	92	85.7	1.34776
IPI00017297	Matrin-3	YQLLQLVEPFGVISNHLILNK	38	37.7	2.51038
IPI00017448	40S ribosomal protein S21	MGESDDSILR	65	57.9	2.61205
IPI00017964	Small nuclear ribonucleoprotein Sm D3	VAQLEQVYIR	72	64.2	0.762945
IPI00018278	Histone H2AV	GDEELDSLIK	43	35.9	2.41323
IPI00019038	Lysozyme C precursor	AWVAWR	25	16.7	0.799694
IPI00019038	Lysozyme C precursor	STDYGIFQINSR	89	85.2	2.64693
IPI00019178	Phosphoserine phosphatase	SIVEHVASK	35	34.7	3.21002
IPI00020101	histone cluster 1, H2bg	EIQTAVR	33	14.1	0.598314
IPI00020101	histone cluster 1, H2bg	ESYSVYVYK	28	28.3	1.24527
IPI00020101	histone cluster 1, H2bg	KESYSVYVYK	22	11.3	1.20686
IPI00020101	histone cluster 1, H2bg	LAHYNKR	35	9	0.827118
IPI00020101	histone cluster 1, H2bg	QVHPDTGISSK	39	28.4	1.5049
IPI00020436	Ras-related protein Rab-11B	VVLIGDSGVGK	28	11.6	2.49674
IPI00021439	Actin, cytoplasmic 1	AGFAGDDAPR	69	60.7	2.51692
IPI00021439	Actin, cytoplasmic 1	DLTDYLMK	37	33.1	1.40139
IPI00021439	Actin, cytoplasmic 1	DSYVGDEAQSK	39	39.4	3.26451
IPI00021439	Actin, cytoplasmic 1	DSYVGDEAQSKR	59	59.3	3.30798
IPI00021439	Actin, cytoplasmic 1	EITALAPSTMK	58	49.8	0.677374
IPI00021439	Actin, cytoplasmic 1	GYSFTTTAER	58	54.1	1.50909
IPI00021439	Actin, cytoplasmic 1	HQGVMVGMGQK	38	37.8	0.283834
IPI00021439	Actin, cytoplasmic 1	IIAPPER	28	14.2	1.31901
IPI00021439	Actin, cytoplasmic 1	IIAPPERK	24	13.1	2.06205
IPI00021439	Actin, cytoplasmic 1	IWHHTFYNELR	34	31	3.38455
IPI00021439	Actin, cytoplasmic 1	QEYDESGPSIVHR	40	39.6	0.879537
IPI00021439	Actin, cytoplasmic 1	SYELPDGQVITIGNER	80	73.5	2.29739
IPI00021439	Actin, cytoplasmic 1	TTGIVMDSGDGVTHTVPIYEGYALPHAILR	56	56.1	4.91658
IPI00021439	Actin, cytoplasmic 1	VAPEEHPVLLTEAPLNPK	28	6.5	0.230695
IPI00022361	Band 3 anion transport protein	FLFVLLGPEAPHIDYTQLGR	68	64	0.35781
IPI00022430	Glyceraldehyde-3-phosphate dehydrogenase, testis-specific	VVDLLR	27	8.8	1.77251
IPI00022974	Prolactin-inducible protein precursor	FYTIEILKVE	54	42.5	1.30779
IPI00023078	Skin-specific protein 32	TFGVSPLR	25	23.1	1.30476
IPI00024067	Isoform 1 of Clathrin heavy chain 1	LLLPWLEAR	46	46.3	3.01853
IPI00024067	Isoform 1 of Clathrin heavy chain 1	VANVELYYR	64	54.7	2.89328
IPI00024933	60S ribosomal protein L12	HSGNITFDEIVNIAR	49	41.7	0.333259
IPI00025091	40S ribosomal protein S11	VLLGETGKEK	27	13.6	4.01197
IPI00025491	Eukaryotic initiation factor 4A-I	GYDVIAQAQSGTGK	132	127.2	4.05042
IPI00025491	Eukaryotic initiation factor 4A-I	LQMEAPHIIVGTPGR	34	30.2	0.503533
IPI00025491	Eukaryotic initiation factor 4A-I	VLITTDLLAR	63	58.8	0.5592
IPI00025512	Heat shock protein beta-1	AQLGGPEAAK	27	26.9	2.0849
IPI00025512	Heat shock protein beta-1	LFDQAFGLPR	68	60.5	0.168868
IPI00025710	Uncharacterized protein C21orf59	TKIIAK	26	6.3	1.14899
IPI00025753	Desmoglein-1 precursor	EMQDLGGGER	32	30.9	2.60242
IPI00026202	60S ribosomal protein L18a	NFGIWLR	38	23	0.793969
IPI00026271	40S ribosomal protein S14	TPGPGAQSALR	78	68.6	1.02149
IPI00026272	Histone H2A type 1-B	NDEELNKLLGR	53	47.1	1.21724
IPI00026952	Plakophilin-3	LSSGFDDIDLPSAVK	74	64.7	3.34464
IPI00026952	Plakophilin-3	NLSSASQATR	53	42.8	2.94383
IPI00027270	60S ribosomal protein L26	HFNAPSHIR	53	45.5	1.77293
IPI00027285	Isoform SM-B' of Small nuclear ribonucleoprotein-associated proteins B and B'	VLGLVLLR	55	55.2	1.10117
IPI00027350	Peroxiredoxin-2	QITVNDLPVGR	52	49.8	2.49796
IPI00027350	Peroxiredoxin-2	SVDEALR	31	17.8	0.407606
IPI00027462	Protein S100-A9	DLQNFLK	26	17.2	4.00862
IPI00027462	Protein S100-A9	KDLQNFLK	33	25.3	1.48421
IPI00027462	Protein S100-A9	LTWASHEK	28	24.9	3.65777
IPI00027462	Protein S100-A9	NIETIINTFHQYSVK	86	82.4	4.56667
IPI00027547	Dermcidin precursor	DAVEDLESVGK	64	41.5	3.27284
IPI00027547	Dermcidin precursor	ENAGEDPGLAR	55	44.2	2.29757
IPI00027547	Dermcidin precursor	GAVHDVKDVLDSVL	46	46.5	0.0577496
IPI00027547	Dermcidin precursor	KAVGGLGK	37	11.6	0.85521
IPI00028006	Proteasome subunit beta type-2	FILNLPTFSVR	26	23.7	1.56352
IPI00029012	Eukaryotic translation initiation factor 3 subunit A	LTSLVPFVDAFQLER	32	32.1	2.01004
IPI00029750	Isoform 1 of 40S ribosomal protein S24	TTPDVIFVFGFR	55	52.4	0.663887
IPI00030179	60S ribosomal protein L7	AGNFYVPAEPK	34	7.6	1.59196
IPI00030179	60S ribosomal protein L7	IALTDNALIAR	69	61.5	0.641871
IPI00030179	60S ribosomal protein L7	SVNELIYK	23	16.9	2.98829
IPI00030362	Proteolipid protein 2	HTAAPTDPADGPV	56	51.8	2.62141
IPI00031557	Isoform 1 of Cystathionine gamma-lyase	LLEAAITPETK	60	43.7	1.13891
IPI00032325	Cystatin-A	LEAVQYK	33	18.6	1.44875
IPI00032902	Sphingomyelin phosphodiesterase 3	VQVGSTPQDQR	38	36.6	2.18866
IPI00060800	Protein UNQ773/PRO1567 precursor	LGDSWDVK	48	39.2	1.04464
IPI00060800	Protein UNQ773/PRO1567 precursor	VSVGLLLVK	62	56.6	2.61851
IPI00071509	Isoform 2 of Plakophilin-1	LDAEVPTR	47	43.8	3.27787
IPI00071509	Isoform 2 of Plakophilin-1	LLQSGNSDVVR	65	50.3	2.68912
IPI00071509	Isoform 2 of Plakophilin-1	LVDLLR	33	10.6	3.0229
IPI00071509	Isoform 2 of Plakophilin-1	QQVYQLGGICK	26	23.6	0.718581
IPI00071509	Isoform 2 of Plakophilin-1	SGASLLSNMSR	66	60.5	0.0558672
IPI00071509	Isoform 2 of Plakophilin-1	SPNQNVQQAAAGALR	91	85.4	2.68222
IPI00071509	Isoform 2 of Plakophilin-1	TYLNLMGK	27	23.8	0.298238
IPI00075248	Calmodulin	ELGTVMR	42	29.9	2.87697
IPI00081836	Histone H2A type 1-H	AGLQFPVGR	53	40.7	0.167221
IPI00081836	Histone H2A type 1-H	HLQLAIR	36	28.8	0.959541
IPI00081836	Histone H2A type 1-H	NDEELNKLLGK	62	42.7	0.103132
IPI00102281	Retroviral-like aspartic protease 1 precursor	ILGVWDTAVSLGK	67	67	3.82583
IPI00106509	Isoform 4 of Heterogeneous nuclear ribonucleoprotein A/B	GFGFILFK	29	27.9	3.73522
IPI00141118	Enhancer of polycomb homolog 2	MSKLSFR	35	23.8	2.76806
IPI00152154	Mucin-7 precursor	IIDDMVEQ	50	41.5	0.484565
IPI00152871	Leucine-rich repeat-containing protein 15 precursor	ASQVECTGAR	52	47.9	4.67365
IPI00152871	Leucine-rich repeat-containing protein 15 precursor	LTLFGNSLK	31	17.9	0.844396
IPI00152871	Leucine-rich repeat-containing protein 15 precursor	LYDNPWR	44	32.7	0.448283
IPI00152871	Leucine-rich repeat-containing protein 15 precursor	NSLTHISPR	75	67.3	0.528673
IPI00152871	Leucine-rich repeat-containing protein 15 precursor	YLSLANNK	32	21.7	1.28761
IPI00152881	Shroom	SSPATADKR	50	27.2	0.643268
IPI00165579	PP856	TVFGVEPDLTR	42	33.7	2.97797
IPI00169311	glutamic-oxaloacetic transaminase 1-like 1	KTLIGIK	37	20	0.312795
IPI00171903	Isoform 1 of Heterogeneous nuclear ribonucleoprotein M	GNFGGSFAGSFGGAGGHAPGVAR	49	48.6	0.299841
IPI00171903	Isoform 1 of Heterogeneous nuclear ribonucleoprotein M	INEILSNALK	51	31.9	2.44513
IPI00171903	Isoform 1 of Heterogeneous nuclear ribonucleoprotein M	MGANSLER	40	38.4	1.02069
IPI00175212	Ribosomal protein L19	LASSVLR	52	30.3	2.57139
IPI00179330	ubiquitin and ribosomal protein S27a precursor	ESTLHLVLR	20	17.6	0.637404
IPI00179330	ubiquitin and ribosomal protein S27a precursor	LIFAGK	38	12.6	0.823418
IPI00179330	ubiquitin and ribosomal protein S27a precursor	MQIFVK	39	18.8	1.11516
IPI00179330	ubiquitin and ribosomal protein S27a precursor	TLSDYNIQK	48	34.4	0.39701
IPI00182289	40S ribosomal protein S29	DIGFIKLD	38	27.7	0.850432
IPI00183400	Casein kinase I isoform alpha	ILQGGVGIPHIR	38	34.9	2.23963
IPI00186290	Elongation factor 2	AGIIASAR	40	10.4	0.793412
IPI00186290	Elongation factor 2	ALLELQLEPEELYQTFQR	52	51.5	4.44964
IPI00186290	Elongation factor 2	EGALCEENMR	34	33.9	3.68595
IPI00186290	Elongation factor 2	EGIPALDNFLDKL	62	57	2.16165
IPI00186290	Elongation factor 2	FSVSPVVR	31	27.3	0.99141
IPI00186290	Elongation factor 2	GGGQIIPTAR	33	24.1	2.59058
IPI00186290	Elongation factor 2	GVQYLNEIKDSVVAGFQWATK	23	23.1	3.48047
IPI00186290	Elongation factor 2	NMSVIAHVDHGK	28	21	0.0469603
IPI00186290	Elongation factor 2	SDPVVSYR	21	16.7	1.83948
IPI00186290	Elongation factor 2	STLTDSLVCK	49	49.1	2.79403
IPI00186290	Elongation factor 2	TFCQLILDPIFK	49	49	3.94105
IPI00186290	Elongation factor 2	TGTITTFEHAHNMR	20	16.7	0.858869
IPI00186290	Elongation factor 2	TILMMGR	29	20.7	0.583694
IPI00186290	Elongation factor 2	VFSGLVSTGLK	78	65	0.0630255
IPI00186290	Elongation factor 2	WLPAGDALLQMITIHLPSPVTAQK	37	37.4	3.2845
IPI00186290	Elongation factor 2	YEWDVAEAR	55	50.7	0.143989
IPI00186712	OTTHUMP00000018641	NIVEAAAVR	58	43.9	0.455551
IPI00215719	60S ribosomal protein L18	TNSTFNQVVLK	60	50.8	1.90799
IPI00215917	ADP-ribosylation factor 3	MLAEDELRDAVLLVFANK	32	31.9	4.36388
IPI00215965	Isoform A1-B of Heterogeneous nuclear ribonucleoprotein A1	LFIGGLSFETTDESLR	93	75.9	4.68185
IPI00216049	Isoform 1 of Heterogeneous nuclear ribonucleoprotein K	GSYGDLGGPIITTQVTIPK	66	66.3	4.47311
IPI00216049	Isoform 1 of Heterogeneous nuclear ribonucleoprotein K	IILDLISESPIK	58	47.7	0.682505
IPI00216049	Isoform 1 of Heterogeneous nuclear ribonucleoprotein K	TDYNASVSVPDSSGPER	63	62.1	4.33789
IPI00216318	Isoform Long of 14-3-3 protein beta/alpha	AVTEQGHELSNEER	42	40.8	0.676177
IPI00216587	40S ribosomal protein S8	IIDVVYNASNNELVR	98	93.8	0.0627142
IPI00216587	40S ribosomal protein S8	ISSLLEEQFQQGK	56	47.9	1.58903
IPI00216587	40S ribosomal protein S8	LTPEEEEILNK	54	43.1	0.541464
IPI00216592	Isoform C1 of Heterogeneous nuclear ribonucleoproteins C1/C2	VFIGNLNTLVVK	33	33.1	0.690371
IPI00216811	Carabin	LALGTAEQR	39	28.5	1.30849
IPI00217030	40S ribosomal protein S4, X isoform	ECLPLIIFLR	41	34.3	4.68426
IPI00217030	40S ribosomal protein S4, X isoform	GNKPWISLPR	24	16.3	0.261287
IPI00217466	Histone H1.3	ALAAAGYDVEK	57	57.3	2.46688
IPI00217466	Histone H1.3	ALAAAGYDVEKNNSR	99	95.9	0.363203
IPI00217466	Histone H1.3	ASGPPVSELITK	74	69.5	0.842912
IPI00217466	Histone H1.3	GTLVQTK	24	7.5	1.23531
IPI00217466	Histone H1.3	SGVSLAALK	68	43.3	0.432349
IPI00217466	Histone H1.3	SGVSLAALKK	68	66.2	2.32486
IPI00218606	40S ribosomal protein S23	VANVSLLALYK	74	74.3	1.27392
IPI00218918	Annexin A1	ALYEAGER	38	31.4	0.0467824
IPI00218918	Annexin A1	DITSDTSGDFR	79	77.3	1.09675
IPI00218918	Annexin A1	GLGTDEDTLIEILASR	114	114.4	1.01063
IPI00218918	Annexin A1	GVDEATIIDILTK	65	64.3	2.97619
IPI00218918	Annexin A1	NALLSLAK	33	20.2	0.375234
IPI00218918	Annexin A1	SEIDMNDIK	52	51.2	0.856925
IPI00218918	Annexin A1	TPAQFDADELR	72	60.1	0.193906
IPI00219018	Glyceraldehyde-3-phosphate dehydrogenase	GALQNIIPASTGAAK	49	49.4	1.31777
IPI00219018	Glyceraldehyde-3-phosphate dehydrogenase	LISWYDNEFGYSNR	97	97.4	1.01701
IPI00219153	60S ribosomal protein L22	AGNLGGGVVTIER	45	44.5	1.9511
IPI00219153	60S ribosomal protein L22	ITVTSEVPFSK	36	30	0.167889
IPI00219155	60S ribosomal protein L27	YSVDIPLDK	34	20.8	1.29439
IPI00219156	60S ribosomal protein L30	VCTLAIIDPGDSDIIR	62	53.8	2.86416
IPI00219221	Galectin-7	GQPFEVLIIASDDGFK	59	53.6	3.19739
IPI00219221	Galectin-7	LDTSEVVFNSK	80	80.1	1.00765
IPI00220301	Peroxiredoxin-6	NFDEILR	28	12.7	2.77391
IPI00220637	Seryl-tRNA synthetase, cytoplasmic	VLDLDLFR	50	44	1.87025
IPI00221088	40S ribosomal protein S9	HIDFSLR	28	9.8	0.268915
IPI00221088	40S ribosomal protein S9	LFEGNALLR	39	26.8	0.917525
IPI00221088	40S ribosomal protein S9	LIGEYGLR	35	28.5	2.15553
IPI00221089	40S ribosomal protein S13	GLAPDLPEDLYHLIK	25	18.7	0.345421
IPI00221089	40S ribosomal protein S13	GLTPSQIGVILR	24	15.4	3.82761
IPI00221089	40S ribosomal protein S13	LILIESR	27	11.6	1.58038
IPI00221089	40S ribosomal protein S13	LTSDDVKEQIYK	28	25	0.825542
IPI00221091	40S ribosomal protein S15a	HGYIGEFEIIDDHR	72	62.1	1.37594
IPI00221091	40S ribosomal protein S15a	IVVNLTGR	35	34.2	0.855448
IPI00221091	40S ribosomal protein S15a	MNVLADALK	47	36.7	0.16193
IPI00221092	40S ribosomal protein S16	ALVAYYQK	35	30.7	0.297998
IPI00221092	40S ribosomal protein S16	FAGVDIR	43	16.9	0.808236
IPI00221092	40S ribosomal protein S16	GPLQSVQVFGR	67	63.9	2.55847
IPI00221092	40S ribosomal protein S16	TLLVADPR	27	6.9	0.839726
IPI00221093	40S ribosomal protein S17	IAGYVTHLMK	39	20	1.32277
IPI00221093	40S ribosomal protein S17	VCEEIAIIPSK	25	7.9	1.95782
IPI00240909	Uncharacterized protein ENSP00000343276	IQDALSTVLQYAEDVLSGK	111	110.7	0.984238
IPI00289113	Isoform 2 of E3 ubiquitin-protein ligase LRSAM1	PLFFR	27	9.7	1.80781
IPI00291006	Malate dehydrogenase, mitochondrial precursor	IFGVTTLDIVR	46	37.9	0.22006
IPI00296365	Isoform 1 of Centromeric protein E	KINEIENLK	26	6.1	1.52044
IPI00297056	Cornulin	TEGNCTALTR	46	38.9	1.45029
IPI00298447	Probable methyltransferase TARBP1	VLTIAAK	25	9.8	1.48745
IPI00299147	Small ubiquitin-related modifier 3 precursor	VAGQDGSVVQFK	38	38.4	1.11655
IPI00299573	60S ribosomal protein L7a	AGVNTVTTLVENK	96	78.7	1.47356
IPI00299573	60S ribosomal protein L7a	AGVNTVTTLVENKK	36	34.3	0.171699
IPI00299573	60S ribosomal protein L7a	HWGGNVLGPK	21	21	0.241731
IPI00299573	60S ribosomal protein L7a	LKVPPAINQFTQALDR	63	63	2.32242
IPI00299573	60S ribosomal protein L7a	NFGIGQDIQPK	28	23.2	1.10454
IPI00300376	Protein-glutamine gamma-glutamyltransferase E precursor	DAATDVASR	45	35.2	1.39971
IPI00300376	Protein-glutamine gamma-glutamyltransferase E precursor	VITNFNSAHDTDR	28	28.5	0.837629
IPI00302850	Small nuclear ribonucleoprotein Sm D1	YFILPDSLPLDTLLVDVEPK	68	68	4.24324
IPI00303476	ATP synthase subunit beta, mitochondrial precursor	FTQAGSEVSALLGR	85	75.7	1.52015
IPI00303476	ATP synthase subunit beta, mitochondrial precursor	TVLIMELINNVAK	84	84	1.2587
IPI00303476	ATP synthase subunit beta, mitochondrial precursor	VVDLLAPYAK	41	40.6	0.462907
IPI00304925	Heat shock 70 kDa protein 1	ATAGDTHLGGEDFDNR	53	53.4	1.48915
IPI00304925	Heat shock 70 kDa protein 1	DAGVIAGLNVLR	89	76.9	1.97965
IPI00304925	Heat shock 70 kDa protein 1	IINEPTAAAIAYGLDR	96	95.6	1.89642
IPI00304925	Heat shock 70 kDa protein 1	ITITNDKGR	45	38.4	2.29146
IPI00304925	Heat shock 70 kDa protein 1	NALESYAFNMK	59	52.6	0.949946
IPI00304925	Heat shock 70 kDa protein 1	NQVALNPQNTVFDAK	76	67.1	1.32272
IPI00304962	Collagen alpha-2(I) chain precursor	GPAGPSGPAGKDGR	25	25.2	0.125424
IPI00306332	60S ribosomal protein L24	AITGASLADIMAK	92	85.7	1.38209
IPI00306332	60S ribosomal protein L24	VFQFLNAK	37	30.9	0.218492
IPI00328793	Sterol regulatory element-binding protein 2	AVLLAEAAR	23	7.2	0.54628
IPI00329389	60S ribosomal protein L6	AIPQLQGYLR	43	23.7	0.147365
IPI00329389	60S ribosomal protein L6	ASITPGTILIILTGR	111	110.5	3.65886
IPI00329389	60S ribosomal protein L6	YYPTEDVPR	37	32.5	0.564774
IPI00332841	guanine nucleotide-releasing factor 2 isoform b	EVVSALR	32	21.6	0.396013
IPI00339269	Heat shock 70 kDa protein 6	LLQDFFNGK	38	23	3.55708
IPI00374189	Transcription factor Sp5	VAEAGVK	26	6.1	1.27982
IPI00374732	similar to peptidylprolyl isomerase A isoform 1	FDDENFILK	34	24.5	0.658305
IPI00375236	Isoform 6 of cAMP-specific 3',5'-cyclic phosphodiesterase 4D	LSPVISPR	25	17.1	3.3923
IPI00376005	Isoform 2 of Eukaryotic translation initiation factor 5A-1	VHLVGIDIFTGK	38	37.7	1.48008
IPI00376274	V-set and immunoglobulin domain-containing protein 8	ENVFLSYQDK	44	43.5	3.68032
IPI00382841	Uncharacterized protein ENSP00000334444 (Fragment)	VGEFSGANK	37	30.3	0.72695
IPI00386879	CDNA FLJ14473 fis, clone MAMMA1001080, highly similar to Homo sapiens SNC73 protein (SNC73) mRNA	VAAEDWK	41	36.1	1.81547
IPI00387144	Tubulin alpha-1B chain	AVFVDLEPTVIDEVR	82	82.2	2.70777
IPI00387144	Tubulin alpha-1B chain	EIIDLVLDR	49	48.9	4.62525
IPI00387144	Tubulin alpha-1B chain	IHFPLATYAPVISAEK	30	23.5	0.150464
IPI00387144	Tubulin alpha-1B chain	LISQIVSSITASLR	86	71.7	4.99929
IPI00387144	Tubulin alpha-1B chain	NLDIERPTYTNLNR	32	22.8	2.60888
IPI00387144	Tubulin alpha-1B chain	QLFHPEQLITGKEDAANNYAR	20	16	4.391
IPI00387144	Tubulin alpha-1B chain	SIQFVDWCPTGFK	62	53.9	0.260675
IPI00387144	Tubulin alpha-1B chain	TIGGGDDSFNTFFSETGAGK	123	121.2	4.11808
IPI00387144	Tubulin alpha-1B chain	VGINYQPPTVVPGGDLAK	59	54.2	3.9938
IPI00387144	Tubulin alpha-1B chain	YMACCLLYR	39	39.3	0.499071
IPI00396378	Isoform B1 of Heterogeneous nuclear ribonucleoproteins A2/B1	EESGKPGAHVTVK	26	25.6	0.482731
IPI00396378	Isoform B1 of Heterogeneous nuclear ribonucleoproteins A2/B1	GGGGNFGPGPGSNFR	51	48.2	1.40286
IPI00396378	Isoform B1 of Heterogeneous nuclear ribonucleoproteins A2/B1	GGNFGFGDSR	44	37.8	0.989592
IPI00396378	Isoform B1 of Heterogeneous nuclear ribonucleoproteins A2/B1	QEMQEVQSSR	60	57.4	3.59682
IPI00396378	Isoform B1 of Heterogeneous nuclear ribonucleoproteins A2/B1	TLETVPLER	21	14.6	0.280505
IPI00396485	Elongation factor 1-alpha 1	EHALLAYTLGVK	50	46.1	0.295545
IPI00396485	Elongation factor 1-alpha 1	EVSTYIKK	36	28.1	0.462223
IPI00396485	Elongation factor 1-alpha 1	IGGIGTVPVGR	53	45.8	1.39811
IPI00396485	Elongation factor 1-alpha 1	KLEDGPK	31	22.9	1.92551
IPI00396485	Elongation factor 1-alpha 1	LPLQDVYK	52	41.7	1.38437
IPI00396485	Elongation factor 1-alpha 1	NMITGTSQADCAVLIVAAGVGEFEAGISK	83	80.1	3.34317
IPI00396485	Elongation factor 1-alpha 1	QTVAVGVIK	42	29.7	0.812578
IPI00396485	Elongation factor 1-alpha 1	STTTGHLIYK	47	44.3	2.1857
IPI00396485	Elongation factor 1-alpha 1	THINIVVIGHVDSGK	64	57.6	0.510039
IPI00396485	Elongation factor 1-alpha 1	VETGVLKPGMVVTFAPVNVTTEVK	40	40.3	1.71219
IPI00396485	Elongation factor 1-alpha 1	YEEIVK	37	25.1	1.23783
IPI00396485	Elongation factor 1-alpha 1	YYVTIIDAPGHR	62	60.3	0.863402
IPI00397801	Ifapsoriasin	FSNSSSSNEFSK	59	58.8	0.793513
IPI00397801	Ifapsoriasin	SVVTVIDVFYK	76	76.3	3.88192
IPI00398625	Hornerin	GPYESGSGHSSGLGHR	34	33.8	1.34891
IPI00398625	Hornerin	HGSGSGHSSSYGQHGSGSGWSSSSGR	50	50.4	0.371114
IPI00398625	Hornerin	HGSSSGSSSSYGQHGSGSR	46	45.5	0.917902
IPI00410693	Isoform 1 of Plasminogen activator inhibitor 1 RNA-binding protein	RPDQQLQGEGK	48	38.4	2.40506
IPI00410714	Hemoglobin subunit alpha	LRVDPVNFK	43	37.7	0.157929
IPI00410714	Hemoglobin subunit alpha	VDPVNFK	35	21.3	1.19432
IPI00412369	Uncharacterized protein ENSP00000343810	MAMVVLR	38	23	2.7388
IPI00414676	Heat shock protein HSP 90-beta	EQVANSAFVER	36	29.6	0.418612
IPI00414676	Heat shock protein HSP 90-beta	HLEINPDHPIVETLR	31	28.1	1.6223
IPI00414676	Heat shock protein HSP 90-beta	LGIHEDSTNR	20	8.3	1.6051
IPI00414684	Isoform 2 of Semenogelin-1 precursor	GISSQYSNTEER	69	61	1.55669
IPI00414684	Isoform 2 of Semenogelin-1 precursor	GTQNPSQDQGNSPSGK	57	57.3	1.96568
IPI00414684	Isoform 2 of Semenogelin-1 precursor	ISYQSSSTEER	52	52.4	1.38367
IPI00418169	annexin A2 isoform 1	TNQELQEINR	57	44	2.17758
IPI00418931	CDNA FLJ45139 fis, clone BRAWH3039623	TVSIPR	33	14	1.12141
IPI00419237	Isoform 1 of Cytosol aminopeptidase	GITFDSGGISIK	64	49.4	0.912704
IPI00419237	Isoform 1 of Cytosol aminopeptidase	GVLFASGQNLAR	55	42.3	1.08446
IPI00419585	Peptidyl-prolyl cis-trans isomerase A	VKEGMNIVEAMER	37	31.2	3.56171
IPI00419585	Peptidyl-prolyl cis-trans isomerase A	VSFELFADKVPK	80	70.5	0.540644
IPI00419880	40S ribosomal protein S3a	TTDGYLLR	43	36.8	0.322084
IPI00419880	40S ribosomal protein S3a	VFEVSLADLQNDEVAFRK	22	17.9	3.70785
IPI00428691	Isoform 2 of Desmoglein-4 precursor	IEGAHPEDR	35	26.9	4.37062
IPI00428691	Isoform 2 of Desmoglein-4 precursor	TGEIQFSR	68	50.1	0.742301
IPI00440493	ATP synthase subunit alpha, mitochondrial precursor	AVDSLVPIGR	38	38	0.0873904
IPI00440493	ATP synthase subunit alpha, mitochondrial precursor	TGAIVDVPVGEELLGR	55	53.8	4.69206
IPI00440493	ATP synthase subunit alpha, mitochondrial precursor	VLSIGDGIAR	42	33.3	0.6842
IPI00444262	CDNA FLJ45706 fis, clone FEBRA2028457, highly similar to Nucleolin	NDLAVVDVR	41	30.2	1.71663
IPI00444262	CDNA FLJ45706 fis, clone FEBRA2028457, highly similar to Nucleolin	SISLYYTGEK	33	31.7	1.88292
IPI00453473	Histone H4	DAVTYTEHAK	56	55.4	1.15627
IPI00453473	Histone H4	DAVTYTEHAKR	37	37.3	3.52887
IPI00453473	Histone H4	DNIQGITKPAIR	53	43.3	2.78179
IPI00453473	Histone H4	ISGLIYEETR	82	69.1	1.00177
IPI00453473	Histone H4	ISGLIYEETRGVLK	20	16.7	3.71536
IPI00453473	Histone H4	KTVTAMDVVYALK	52	50.1	1.38166
IPI00453473	Histone H4	RISGLIYEETR	28	12.9	1.44682
IPI00453473	Histone H4	TVTAMDVVYALK	76	71.9	1.745
IPI00453473	Histone H4	TVTAMDVVYALKR	73	72.9	3.93908
IPI00453473	Histone H4	VFLENVIR	58	43.1	0.132203
IPI00453473	Histone H4	VFLENVIRDAVTYTEHAK	48	47.2	4.20222
IPI00455174	Isoform 3 of 250 kDa substrate of Akt	VLSTDILTAPR	30	18	2.38368
IPI00465070	Histone H3.1	EIAQDFK	28	20.3	0.487996
IPI00465070	Histone H3.1	EIAQDFKTDLR	39	26.9	2.73581
IPI00465070	Histone H3.1	FQSSAVMALQEACEAYLVGLFEDTNLCAIHAK	74	74.1	1.486
IPI00465070	Histone H3.1	RVTIMPK	29	15.3	0.193925
IPI00465070	Histone H3.1	VTIMPK	33	22.8	1.76347
IPI00465070	Histone H3.1	YRPGTVALR	47	31.6	0.577889
IPI00465361	60S ribosomal protein L13	GFSLEELR	25	24.8	1.07215
IPI00465361	60S ribosomal protein L13	TIGISVDPR	41	23.3	0.448466
IPI00465361	60S ribosomal protein L13	VATWFNQPAR	51	37.8	0.23308
IPI00470528	60S ribosomal protein L15	FFEVILIDPFHK	38	37.7	1.82611
IPI00470528	60S ribosomal protein L15	QGYVIYR	21	17.9	1.26468
IPI00470528	60S ribosomal protein L15	YIQELWR	39	20.4	0.459464
IPI00470657	Anti-colorectal carcinoma heavy chain	DVLTITLTPK	37	30.6	0.320127
IPI00470657	Anti-colorectal carcinoma heavy chain	VNSAAFPAPIEK	63	50.8	2.93595
IPI00472610	IGHM protein	DTLMISR	36	21.8	2.39073
IPI00472610	IGHM protein	NQVSLTCLVK	48	48.1	0.0899689
IPI00477150	36 kDa protein	GFGFVLFK	40	37.8	2.14339
IPI00479366	Uncharacterized protein ENSP00000351543	GTGIVSAPVPK	35	35.3	0.86179
IPI00479366	Uncharacterized protein ENSP00000351543	SLEEIYLFSLPIK	77	75.7	4.96916
IPI00479366	Uncharacterized protein ENSP00000351543	TYSYLTPDLWK	39	33.6	0.655489
IPI00550021	60S ribosomal protein L3	HGSLGFLPR	53	45.6	2.85224
IPI00554498	L-lactate dehydrogenase C chain	VIGSGCNLDSAR	34	33.9	0.951027
IPI00641829	Isoform 2 of Spliceosome RNA helicase BAT1	DVQEIFR	29	18.6	0.785983
IPI00641829	Isoform 2 of Spliceosome RNA helicase BAT1	ILVATNLFGR	72	54.6	1.08494
IPI00641950	Lung cancer oncogene 7	DETNYGIPQR	35	27.3	1.42394
IPI00641950	Lung cancer oncogene 7	LWDLTTGTTTR	55	55.3	0.0968523
IPI00641950	Lung cancer oncogene 7	YWLCAATGPSIK	48	32.2	0.555182
IPI00646366	Centrosomal protein 110kDa	QLEEAIQLKK	35	17.1	0.95334
IPI00654646	Isoform Er5 of Ankyrin-1	IITTDFPLYFVIMSR	90	88.4	2.22532
IPI00654755	Hemoglobin subunit beta	LHVDPENFR	39	32.7	0.320592
IPI00654755	Hemoglobin subunit beta	SAVTALWGK	48	33.7	3.18537
IPI00654755	Hemoglobin subunit beta	VVAGVANALAHK	75	68.2	0.788345
IPI00654755	Hemoglobin subunit beta	VVAGVANALAHKYH	49	48.7	2.15582
IPI00745872	Isoform 1 of Serum albumin precursor	CCTESLVNR	45	45.1	4.65071
IPI00745872	Isoform 1 of Serum albumin precursor	FQNALLVR	36	20.1	2.55023
IPI00745872	Isoform 1 of Serum albumin precursor	KVPQVSTPTLVEVSR	56	56.3	1.0619
IPI00745872	Isoform 1 of Serum albumin precursor	LDELRDEGK	23	18.3	2.83467
IPI00745872	Isoform 1 of Serum albumin precursor	LVNEVTEFAK	46	26.4	0.832477
IPI00745872	Isoform 1 of Serum albumin precursor	LVTDLTK	28	18.2	1.21038
IPI00745872	Isoform 1 of Serum albumin precursor	QTALVELVK	54	40.4	0.183817
IPI00745872	Isoform 1 of Serum albumin precursor	RHPDYSVVLLLR	58	43.6	2.23845
IPI00745872	Isoform 1 of Serum albumin precursor	YICENQDSISSK	25	19.5	3.45362
IPI00745872	Isoform 1 of Serum albumin precursor	YLYEIAR	26	17.6	1.05351
IPI00746694	Similar to Cullin-associated NEDD8-dissociated protein 1	ISGSILNELIGLVR	73	66	0.917127
IPI00783625	Serpin B5 precursor	IIELPFQNK	35	21.7	3.73408
IPI00783833	mediator of RNA polymerase II transcription, subunit 12 homolog (S. cerevisiae)-like	IAGFDSIDKK	24	15.4	1.77241
IPI00787105	similar to ribosomal protein S19	VLQALEGLK	46	29.1	0.738526
IPI00789324	JUP protein	AAMIVNQLSK	50	45	1.30006
IPI00789324	JUP protein	ALMGSPQLVAAVVR	73	67.1	0.234147
IPI00789324	JUP protein	ATIGLIR	36	14.4	0.540195
IPI00789324	JUP protein	HPEAEMAQNSVR	44	27.7	2.12205
IPI00789324	JUP protein	ISEDKNPDYR	52	46.9	4.68635
IPI00789324	JUP protein	LAEPSQLLK	54	40.5	2.80959
IPI00789324	JUP protein	LLNDEDPVVVTK	98	88.5	3.49939
IPI00789324	JUP protein	LLNQPNQWPLVK	48	43	2.3996
IPI00789324	JUP protein	LLWTTSR	29	12.6	0.584386
IPI00789324	JUP protein	LNTIPLFVQLLYSSVENIQR	99	99.4	3.70817
IPI00789324	JUP protein	LNYGIPAIVK	36	34.7	1.6901
IPI00789324	JUP protein	LVQLLVK	38	25	1.90017
IPI00789324	JUP protein	NLALCPANHAPLQEAAVIPR	44	44.4	2.82797
IPI00789324	JUP protein	SGGIPALVR	32	24.2	2.92666
IPI00789324	JUP protein	TLVTQNSGVEALIHAILR	70	70.3	4.14832
IPI00789324	JUP protein	TMQNTSDLDTAR	61	60.8	1.06238
IPI00792352	26 kDa protein	FNVWDTAGQEK	59	42.9	1.99242
IPI00792352	26 kDa protein	SNYNFEKPFLWLAR	39	37.8	2.84642
IPI00794894	Protein	LAPDYDALDVANK	44	40.9	1.34515
IPI00796293	15 kDa protein	LNLREPTAAAR	24	24.3	0.787088
IPI00796364	51 kDa protein	ARLECEINTYR	63	56.3	1.86695
IPI00796364	51 kDa protein	ETMQFLNDR	61	58.6	1.40609
IPI00796364	51 kDa protein	ILDELTLCK	73	59.7	0.661016
IPI00796364	51 kDa protein	LASYLEK	50	40.6	2.10903
IPI00796364	51 kDa protein	LECEINTYR	57	41.1	0.886717
IPI00796364	51 kDa protein	LNVEVDAAPTVDLNR	100	95	3.87766
IPI00796364	51 kDa protein	LVVQIDNAK	58	39.1	0.803773
IPI00796364	51 kDa protein	QLVESDINGLR	64	57.2	2.76632
IPI00796364	51 kDa protein	QLVESDINGLRR	27	16.8	0.608518
IPI00796364	51 kDa protein	QNQEYQVLLDVR	87	83.2	4.22079
IPI00796364	51 kDa protein	QVVSSSEQLQSYQAEIIELR	101	97.4	3.49847
IPI00796364	51 kDa protein	QVVSSSEQLQSYQAEIIELRR	72	71.2	0.752413
IPI00796364	51 kDa protein	RILDELTLCK	40	27.1	0.993276
IPI00796364	51 kDa protein	SDLEAQVESLK	76	70	1.00971
IPI00796364	51 kDa protein	SDLEAQVESLKEELLCLK	93	91.1	3.28381
IPI00796364	51 kDa protein	SDLERQNQEYQVLLDVR	53	45.2	0.0200552
IPI00796364	51 kDa protein	VLNETR	39	14.5	0.553528
IPI00807515	hypothetical protein LOC286077	LLASQAAAEPQGR	23	19.1	4.80006
IPI00816715	Ribosomal protein S10 (Fragment)	KGLEGERPAR	33	15.3	0.775045
IPI00829697	Uncharacterized protein ENSP00000375030	SEDTAMYYCAR	67	66.6	3.80002
IPI00844578	ATP-dependent RNA helicase A	DINTDFLLVVLR	77	69	3.03554
IPI00872660	Uncharacterized protein ENSP00000383441 (Fragment)	FAAATGATPIAGR	69	65.1	2.30381
IPI00872660	Uncharacterized protein ENSP00000383441 (Fragment)	LLVVTDPR	41	31	0.407111
IPI00872684	69 kDa protein	IGFPWSEIR	59	43.8	4.24992
IPI00872684	69 kDa protein	LFFLQVK	38	26.5	1.78079
IPI00872827	Uncharacterized protein ENSP00000382719 (Fragment)	IINDLLQSLR	77	63.3	1.05118

## Sheet: 293control_2
Accession number	Description	Sequence	Score	Peptide delta score	Absolute calibrated mass relative error [ppm]
IPI00000270	Ribonuclease 7 precursor	GMTSSQWFK	22	21.5	3.2554
IPI00000811	Proteasome subunit beta type-6 precursor	TTTGSYIANR	63	53.3	0.663802
IPI00000816	14-3-3 protein epsilon	EAAENSLVAYK	40	37.4	1.4307
IPI00000816	14-3-3 protein epsilon	HLIPAANTGESK	22	10.2	0.865932
IPI00000874	Peroxiredoxin-1	ADEGISFR	47	29.4	0.513595
IPI00000874	Peroxiredoxin-1	GLFIIDDKGILR	29	23.9	4.6627
IPI00000874	Peroxiredoxin-1	TIAQDYGVLK	34	26.8	1.85922
IPI00002208	Isoform 2 of AMSH-like protease	LAAMPDHTDVSLSPEERVR	22	17.5	1.89544
IPI00002286	Ankyrin repeat domain-containing protein 11	YGGNPQQSNRK	36	13.2	3.83085
IPI00002460	Isoform 1 of Annexin A7	GAGTDDSTLVR	42	27.2	0.573443
IPI00003217	Proteasome subunit beta type-7 precursor	GTTAVLTEK	26	17.9	0.458257
IPI00003362	HSPA5 protein	AKFEELNMDLFR	44	34.2	4.03129
IPI00003362	HSPA5 protein	IINEPTAAAIAYGLDKR	25	15.5	1.53215
IPI00003362	HSPA5 protein	LSSEDKETMEK	50	45.5	0.581499
IPI00003362	HSPA5 protein	NQLTSNPENTVFDAK	70	66.2	4.6813
IPI00003362	HSPA5 protein	TWNDPSVQQDIK	86	71.1	3.22377
IPI00003362	HSPA5 protein	VLEDSDLKK	23	11.1	3.03953
IPI00003362	HSPA5 protein	VYEGERPLTK	46	35.3	4.05488
IPI00003627	Isoform 1 of Actin-like protein 6A	ENMEAISPLK	27	12	2.75471
IPI00003627	Isoform 1 of Actin-like protein 6A	LIANNTTVER	55	46.8	0.423033
IPI00003843	Isoform A1 of Tight junction protein ZO-2	KLFDQANK	35	21.9	1.16487
IPI00003865	Isoform 1 of Heat shock cognate 71 kDa protein	ARFEELNADLFR	48	36.2	3.89951
IPI00003865	Isoform 1 of Heat shock cognate 71 kDa protein	DAGTIAGLNVLR	69	58.7	1.58169
IPI00003865	Isoform 1 of Heat shock cognate 71 kDa protein	LLQDFFNGKELNK	29	6.8	3.76602
IPI00003865	Isoform 1 of Heat shock cognate 71 kDa protein	LSKEDIER	42	5.6	1.07659
IPI00003865	Isoform 1 of Heat shock cognate 71 kDa protein	MKEIAEAYLGK	66	51.2	1.34885
IPI00003865	Isoform 1 of Heat shock cognate 71 kDa protein	NSLESYAFNMK	89	82	3.46086
IPI00003865	Isoform 1 of Heat shock cognate 71 kDa protein	RFDDAVVQSDMK	67	55.6	0.72296
IPI00003865	Isoform 1 of Heat shock cognate 71 kDa protein	STAGDTHLGGEDFDNR	31	30	0.833844
IPI00003865	Isoform 1 of Heat shock cognate 71 kDa protein	VCNPIITK	25	14.9	0.653599
IPI00003865	Isoform 1 of Heat shock cognate 71 kDa protein	VQVEYKGETK	28	22.2	4.465
IPI00003881	Heterogeneous nuclear ribonucleoprotein F	TEMDWVLK	20	6.2	1.4749
IPI00003881	Heterogeneous nuclear ribonucleoprotein F	YIEVFK	24	12.2	2.27012
IPI00003918	60S ribosomal protein L4	AAAAAAALQAK	50	43.6	0.81927
IPI00003918	60S ribosomal protein L4	LAPGGHVGR	33	23.7	2.74893
IPI00003949	Ubiquitin-conjugating enzyme E2 N	ICLDILK	35	11.3	3.28386
IPI00003949	Ubiquitin-conjugating enzyme E2 N	LLAEPVPGIK	27	20.4	0.749873
IPI00004573	Polymeric immunoglobulin receptor precursor	LVSLTLNLVTR	25	21.6	0.984953
IPI00004573	Polymeric immunoglobulin receptor precursor	VLDSGFREIENK	28	16.6	2.95015
IPI00005084	Asparagine synthetase domain-containing protein 1	ANLTLPR	25	9.8	1.61917
IPI00005161	Actin-related protein 2/3 complex subunit 2	IIEETLALK	46	31.2	3.02855
IPI00005719	Isoform 1 of Ras-related protein Rab-1A	TITSSYYR	22	14.6	0.171335
IPI00006114	Pigment epithelium-derived factor precursor	LAAAVSNFGYDLYR	88	88.4	0.018997
IPI00006130	Uncharacterized calcium-binding protein KIAA0494	LNEELLSKQK	26	17.2	3.94492
IPI00007047	Protein S100-A8	ALNSIIDVYHK	55	45.9	4.77158
IPI00007047	Protein S100-A8	GADVWFK	45	16.2	3.59748
IPI00007047	Protein S100-A8	LLETECPQYIRK	56	33.5	1.0629
IPI00007047	Protein S100-A8	MGVAAHK	27	22.7	2.30944
IPI00007047	Protein S100-A8	MGVAAHKK	39	32.1	2.20137
IPI00007047	Protein S100-A8	MLTELEK	21	11	1.4734
IPI00007188	ADP/ATP translocase 2	GLGDCLVK	21	5.2	1.55766
IPI00007188	ADP/ATP translocase 2	LAADVGK	26	14.9	0.632401
IPI00007188	ADP/ATP translocase 2	TAVAPIER	37	27.3	0.505469
IPI00007425	desmocollin 1 isoform Dsc1b preproprotein	DTGDIFCTR	23	18.8	0.650175
IPI00007425	desmocollin 1 isoform Dsc1b preproprotein	IEDDNDNAPYFEHR	40	40.1	1.5845
IPI00007425	desmocollin 1 isoform Dsc1b preproprotein	ILQQIPDHPK	38	38.3	0.960103
IPI00007425	desmocollin 1 isoform Dsc1b preproprotein	VTATDLDEPDTLHTR	82	69.4	2.38909
IPI00007425	desmocollin 1 isoform Dsc1b preproprotein	VTIFTVPENCR	22	22.4	4.54246
IPI00007611	ATP synthase subunit O, mitochondrial precursor	SFLSQGQVLK	35	32.2	2.88675
IPI00007726	Kallikrein-13 precursor	YVLWIR	28	25.5	4.72134
IPI00007750	Tubulin alpha-4A chain	DVNAAIAAIK	71	58	3.51174
IPI00007752	Tubulin beta-2C chain	FPGQLNADLR	39	28.9	4.12517
IPI00007752	Tubulin beta-2C chain	FPGQLNADLRK	36	24.2	1.10667
IPI00007752	Tubulin beta-2C chain	INVYYNEATGGK	74	67.2	1.33342
IPI00007752	Tubulin beta-2C chain	LAVNMVPFPR	71	58.8	4.71546
IPI00007752	Tubulin beta-2C chain	NMMAACDPR	26	18.7	0.486876
IPI00007765	Stress-70 protein, mitochondrial precursor	VLENAEGAR	54	44.7	4.13988
IPI00007797	Fatty acid-binding protein, epidermal	ELGVGIALRK	29	25.3	2.81797
IPI00007797	Fatty acid-binding protein, epidermal	FEETTADGR	39	27.2	2.89117
IPI00007797	Fatty acid-binding protein, epidermal	FEETTADGRK	35	28.3	2.74739
IPI00007797	Fatty acid-binding protein, epidermal	MGAMAKPDCIITCDGK	49	41.5	1.91952
IPI00008179	Isoform 1 of Sulfotransferase family cytosolic 2B member 1	LPGEYFR	30	22.8	0.375106
IPI00008274	Adenylyl cyclase-associated protein 1	HAEMVHTGLK	24	18.9	0.977291
IPI00008274	Adenylyl cyclase-associated protein 1	NSLDCEIVSAK	51	43.6	4.84547
IPI00008293	Uncharacterized protein ENSP00000375169	EIEVGGGR	32	17.7	2.5901
IPI00008293	Uncharacterized protein ENSP00000375169	ELNITAAK	24	19.8	0.755891
IPI00008454	DnaJ homolog subfamily B member 11 precursor	HPIFER	31	20.5	0.560672
IPI00008485	Iron-responsive element-binding protein 1	EPLGVNAK	32	17.9	2.45983
IPI00008530	60S acidic ribosomal protein P0	GHLENNPALEK	54	41.6	1.42629
IPI00009342	Ras GTPase-activating-like protein IQGAP1	ALESGDVNTVWK	51	44.2	4.34499
IPI00009342	Ras GTPase-activating-like protein IQGAP1	IIGNLLYYR	43	43	4.79911
IPI00009342	Ras GTPase-activating-like protein IQGAP1	LGNFFSPK	48	38.2	3.60609
IPI00009650	Lipocalin-1 precursor	GLSTESILIPR	55	38.4	1.48525
IPI00009943	Tumor protein, translationally-controlled 1	HILANFK	40	24	0.766017
IPI00010130	Glutamine synthetase	DIVEAHYR	38	27.8	0.434954
IPI00010130	Glutamine synthetase	LVLCEVFK	36	20.6	4.60636
IPI00010130	Glutamine synthetase	YIEEAIEK	36	19	0.612328
IPI00010153	60S ribosomal protein L23	LPAAGVGDMVMATVK	72	70.9	4.48946
IPI00010214	Protein S100-A14	AIETLIK	31	10.8	1.33138
IPI00010248	Maspardin	KIIVDDDDSK	20	12.3	4.98452
IPI00010303	Serpin B4	ETCVDLHLPR	39	37.8	3.11644
IPI00010303	Serpin B4	MEESYDLKDTLR	47	36	3.15563
IPI00010779	Isoform 1 of Tropomyosin alpha-4 chain	LATALQK	30	22.4	1.50133
IPI00010796	Protein disulfide-isomerase precursor	ILEFFGLKK	25	20.4	3.98427
IPI00010796	Protein disulfide-isomerase precursor	ITEFCHR	38	25.9	4.1763
IPI00010796	Protein disulfide-isomerase precursor	THILLFLPK	28	28.4	4.2833
IPI00010796	Protein disulfide-isomerase precursor	YKPESEELTAER	44	31.1	1.37411
IPI00010796	Protein disulfide-isomerase precursor	YQLDKDGVVLFK	42	37.8	4.59448
IPI00010951	Epiplakin	AAVIGPDVFAK	39	31.4	2.57331
IPI00010951	Epiplakin	ASIAQAVR	59	39.6	0.376691
IPI00010951	Epiplakin	ELSEQLGQAER	35	30.4	1.07259
IPI00010951	Epiplakin	FLNPNTLER	28	14.9	2.27497
IPI00010951	Epiplakin	GSAVHQLSEELR	55	48.7	0.284332
IPI00010951	Epiplakin	GYFDEEMNR	35	35.3	1.97974
IPI00010951	Epiplakin	LAAVDVSAR	50	24.2	1.97675
IPI00010951	Epiplakin	LLEAETQR	36	25.2	1.98135
IPI00010951	Epiplakin	LSELEPGTGDLR	48	21.7	0.46769
IPI00010951	Epiplakin	LSIYEAR	37	22.6	0.935058
IPI00010951	Epiplakin	LTYHQLLER	43	26.4	1.848
IPI00010951	Epiplakin	MSIPEALR	24	13.5	4.84714
IPI00010951	Epiplakin	TLQEVTEMDSVKR	87	70.2	3.86438
IPI00010951	Epiplakin	VIEETEER	38	25.4	2.83665
IPI00010951	Epiplakin	VLADPSDDTK	37	19.8	0.851117
IPI00010951	Epiplakin	VPVDVAYRR	37	14.9	0.156255
IPI00011180	Isoform 1 of Zinc finger and BTB domain-containing protein 24	RPGGPEAR	28	17.3	1.98567
IPI00011227	D	IYRIAQVQIR	21	14.8	1.1593
IPI00011229	Cathepsin D precursor	FDGILGMAYPR	59	50.5	0.244942
IPI00011229	Cathepsin D precursor	VGFAEAAR	56	40.6	0.150021
IPI00011229	Cathepsin D precursor	YYTVFDRDNNR	33	11.2	0.182615
IPI00011253	40S ribosomal protein S3	GCEVVVSGK	42	33.3	0.494248
IPI00011253	40S ribosomal protein S3	HVLLR	21	13.4	0.428446
IPI00011253	40S ribosomal protein S3	LLGGLAVR	22	7.9	0.233796
IPI00011692	Involucrin	HLEHPEQQDGQLK	27	9.9	3.69797
IPI00011692	Involucrin	HLEQQEGQLK	48	33.5	1.71679
IPI00011692	Involucrin	HLEQQEGQPK	55	48.1	1.24667
IPI00011692	Involucrin	HLVQQEGQLK	54	44.1	0.517597
IPI00011692	Involucrin	LLDQQLDQELVK	65	42.2	3.71181
IPI00011692	Involucrin	LLDQQLDQELVKR	28	14.7	3.77356
IPI00011692	Involucrin	YLEQQEGQLK	57	41.6	0.633396
IPI00012007	Adenosylhomocysteinase	VPAINVNDSVTK	56	42.1	1.14187
IPI00012007	Adenosylhomocysteinase	WLNENAVEK	25	14.3	0.738979
IPI00012074	Heterogeneous nuclear ribonucleoprotein R	AGPIWDLR	31	22.9	4.07655
IPI00012268	26S proteasome non-ATPase regulatory subunit 2	HLAGEVAK	34	17.5	1.03982
IPI00012268	26S proteasome non-ATPase regulatory subunit 2	LNILDTLSK	42	20.9	3.92561
IPI00012493	40S ribosomal protein S20	LIDLHSPSEIVK	46	29.6	3.29589
IPI00012493	40S ribosomal protein S20	TPVEPEVAIHR	48	36.2	0.519422
IPI00012493	40S ribosomal protein S20	VCADLIR	32	13	2.45693
IPI00012645	Isoform 1 of Spectrin beta chain, brain 2	HYEELQAR	32	22.3	2.36684
IPI00012645	Isoform 1 of Spectrin beta chain, brain 2	LSQLQAR	33	14.9	1.35892
IPI00013296	40S ribosomal protein S18	VLNTNIDGR	33	27.2	0.430079
IPI00013808	Alpha-actinin-4	ALDFIASK	23	13.6	2.69098
IPI00013808	Alpha-actinin-4	DGLAFNALIHR	23	15.3	2.82951
IPI00013808	Alpha-actinin-4	GISQEQMQEFR	55	44	1.15534
IPI00013808	Alpha-actinin-4	HTNYTMEHIR	31	22.7	1.8024
IPI00013808	Alpha-actinin-4	RDHALLEEQSK	47	35.9	0.963741
IPI00013808	Alpha-actinin-4	STLPDADRER	20	15.5	2.24382
IPI00013808	Alpha-actinin-4	TIQEMQQK	20	5.8	2.54069
IPI00013808	Alpha-actinin-4	VQQLVPK	34	30.1	1.33864
IPI00013881	Heterogeneous nuclear ribonucleoprotein H	ATENDIYNFFSPLNPVR	68	55.2	1.86321
IPI00013881	Heterogeneous nuclear ribonucleoprotein H	FIYTR	25	8.1	1.54503
IPI00013881	Heterogeneous nuclear ribonucleoprotein H	GLPWSCSADEVQR	58	47.3	0.296964
IPI00013881	Heterogeneous nuclear ribonucleoprotein H	SNNVEMDWVLK	20	19.8	0.958353
IPI00013881	Heterogeneous nuclear ribonucleoprotein H	STGEAFVQFASQEIAEK	90	81.9	3.96779
IPI00013881	Heterogeneous nuclear ribonucleoprotein H	VHIEIGPDGR	38	29.3	0.0918039
IPI00013885	Caspase-14 precursor	FQQAIDSR	35	23.5	1.01314
IPI00013885	Caspase-14 precursor	KTNPEIQSTLR	43	31.6	3.88811
IPI00013885	Caspase-14 precursor	LALILCVTK	40	34.3	2.65345
IPI00013885	Caspase-14 precursor	MAEAELVQEGK	81	59.1	2.26759
IPI00013885	Caspase-14 precursor	RDPTAEQFQEELEK	30	26	0.48494
IPI00013885	Caspase-14 precursor	TNPEIQSTLR	27	17.7	1.11812
IPI00013885	Caspase-14 precursor	VYIIQACR	28	19.3	0.484927
IPI00013890	Isoform 1 of 14-3-3 protein sigma	EMPPTNPIR	33	18.9	1.34959
IPI00013890	Isoform 1 of 14-3-3 protein sigma	GAVEKGEELSCEER	79	70.4	2.69036
IPI00013890	Isoform 1 of 14-3-3 protein sigma	GEELSCEER	38	30.6	2.1838
IPI00013890	Isoform 1 of 14-3-3 protein sigma	LAEQAER	49	20.3	2.83537
IPI00013890	Isoform 1 of 14-3-3 protein sigma	MKGDYYR	33	20.9	0.200291
IPI00013890	Isoform 1 of 14-3-3 protein sigma	NLLSVAYK	44	24.8	2.0814
IPI00013890	Isoform 1 of 14-3-3 protein sigma	SAYQEAMDISK	58	47	1.16291
IPI00013890	Isoform 1 of 14-3-3 protein sigma	SAYQEAMDISKK	62	55.4	1.05077
IPI00013890	Isoform 1 of 14-3-3 protein sigma	SNEEGSEEKGPEVR	85	72.6	3.96529
IPI00013890	Isoform 1 of 14-3-3 protein sigma	VFYLK	29	14	1.04241
IPI00013890	Isoform 1 of 14-3-3 protein sigma	YEDMAAFMK	45	39.8	3.98199
IPI00013890	Isoform 1 of 14-3-3 protein sigma	YLAEVATGDDKK	52	12.6	1.85323
IPI00013895	Protein S100-A11	DGYNYTLSK	36	36.4	1.93925
IPI00013895	Protein S100-A11	ISSPTETER	39	25.9	3.56321
IPI00013917	40S ribosomal protein S12	TALIHDGLAR	27	23.1	1.17445
IPI00013933	Isoform DPI of Desmoplakin	AELIVQPELK	47	29	3.51375
IPI00013933	Isoform DPI of Desmoplakin	AESGPDLR	22	7.8	2.80528
IPI00013933	Isoform DPI of Desmoplakin	AKSTLEAETR	62	51.3	0.455063
IPI00013933	Isoform DPI of Desmoplakin	ALCDYKQDQK	34	20.3	4.10174
IPI00013933	Isoform DPI of Desmoplakin	ALLQAILQTEDMLK	71	68.6	3.2291
IPI00013933	Isoform DPI of Desmoplakin	ANSSATETINK	62	53.2	3.58513
IPI00013933	Isoform DPI of Desmoplakin	DLKDEIVR	46	26.8	1.95706
IPI00013933	Isoform DPI of Desmoplakin	DMLANFR	36	23.3	4.29037
IPI00013933	Isoform DPI of Desmoplakin	DVALAR	37	16.3	1.50086
IPI00013933	Isoform DPI of Desmoplakin	EHLMLEEELR	30	30	0.899845
IPI00013933	Isoform DPI of Desmoplakin	EISMQKEDDSK	38	16.7	0.783187
IPI00013933	Isoform DPI of Desmoplakin	EKYSLVEAK	30	25.8	1.49035
IPI00013933	Isoform DPI of Desmoplakin	ETQSQLETER	53	21.3	1.50801
IPI00013933	Isoform DPI of Desmoplakin	EYENELAK	41	30.4	0.495466
IPI00013933	Isoform DPI of Desmoplakin	FFDQYR	26	15.1	2.1312
IPI00013933	Isoform DPI of Desmoplakin	FGDSNTVMR	50	34.9	0.943419
IPI00013933	Isoform DPI of Desmoplakin	FLDQNLQK	26	6.3	1.76352
IPI00013933	Isoform DPI of Desmoplakin	FLSEMLK	24	8.2	0.912909
IPI00013933	Isoform DPI of Desmoplakin	GAGSIAGASASPK	61	54.1	2.1691
IPI00013933	Isoform DPI of Desmoplakin	GIHNSIGDYR	31	21.6	3.10383
IPI00013933	Isoform DPI of Desmoplakin	GIVDSITGQR	54	40.2	2.41223
IPI00013933	Isoform DPI of Desmoplakin	GLIDRDLYR	23	19.9	1.0284
IPI00013933	Isoform DPI of Desmoplakin	GLVGIEFK	41	26.8	2.24549
IPI00013933	Isoform DPI of Desmoplakin	HKQSLEEAAK	56	49.8	1.22435
IPI00013933	Isoform DPI of Desmoplakin	IDKQIDFR	25	22	2.92306
IPI00013933	Isoform DPI of Desmoplakin	IEVLEEELR	54	28.5	1.72386
IPI00013933	Isoform DPI of Desmoplakin	ILEYKR	27	12.3	1.63304
IPI00013933	Isoform DPI of Desmoplakin	IQSQFTDAQK	46	37.5	1.73797
IPI00013933	Isoform DPI of Desmoplakin	ISITEGIER	54	44.1	0.116504
IPI00013933	Isoform DPI of Desmoplakin	ISTEEAIR	28	12.1	1.93297
IPI00013933	Isoform DPI of Desmoplakin	ISTEEAIRK	39	14.6	1.70059
IPI00013933	Isoform DPI of Desmoplakin	ISTISSVR	29	27.6	0.540321
IPI00013933	Isoform DPI of Desmoplakin	IVHKGDECILK	58	43.2	4.83441
IPI00013933	Isoform DPI of Desmoplakin	IVQLKPR	46	39.8	2.48232
IPI00013933	Isoform DPI of Desmoplakin	KFFDQYR	28	15.9	1.65476
IPI00013933	Isoform DPI of Desmoplakin	KGFIDGR	32	22	1.36471
IPI00013933	Isoform DPI of Desmoplakin	KIVQLKPR	49	49.5	2.46871
IPI00013933	Isoform DPI of Desmoplakin	KMSAAEAVK	42	29.6	3.81528
IPI00013933	Isoform DPI of Desmoplakin	KQQLEVELR	64	39	0.443708
IPI00013933	Isoform DPI of Desmoplakin	LASLEELKR	39	34.3	0.560129
IPI00013933	Isoform DPI of Desmoplakin	LEDELNR	40	6.3	1.5868
IPI00013933	Isoform DPI of Desmoplakin	LGIYEAMK	20	12.3	1.509
IPI00013933	Isoform DPI of Desmoplakin	LKNTLTQTTENLR	91	89.5	0.945511
IPI00013933	Isoform DPI of Desmoplakin	LLEAASVSSK	56	43.2	1.54146
IPI00013933	Isoform DPI of Desmoplakin	LLEAQACTGGIIHPTTGQK	36	29.7	0.430602
IPI00013933	Isoform DPI of Desmoplakin	LLQLQEQMR	55	33	1.18842
IPI00013933	Isoform DPI of Desmoplakin	LPVDIAYK	38	13.7	1.11855
IPI00013933	Isoform DPI of Desmoplakin	LPVEEAYK	28	8.7	0.779503
IPI00013933	Isoform DPI of Desmoplakin	LPVEEAYKR	52	26.3	1.18044
IPI00013933	Isoform DPI of Desmoplakin	LQSLTENLTK	44	22.9	2.4192
IPI00013933	Isoform DPI of Desmoplakin	LRIDYER	30	12.9	2.62235
IPI00013933	Isoform DPI of Desmoplakin	LSSEVEALRR	24	11.5	0.51783
IPI00013933	Isoform DPI of Desmoplakin	LTEEETVCLDLDKVEAYR	58	53.5	4.49442
IPI00013933	Isoform DPI of Desmoplakin	LTVDSAIAR	60	47.1	0.319706
IPI00013933	Isoform DPI of Desmoplakin	LTYEIEDEKR	49	43.4	1.58486
IPI00013933	Isoform DPI of Desmoplakin	LVFDGLR	30	7	2.16404
IPI00013933	Isoform DPI of Desmoplakin	MSQLEVK	36	25.3	1.93312
IPI00013933	Isoform DPI of Desmoplakin	MSQLEVKEK	33	24.7	0.665335
IPI00013933	Isoform DPI of Desmoplakin	NHYNEEMSNLR	45	35.5	0.242918
IPI00013933	Isoform DPI of Desmoplakin	NKYETEINITK	67	59.7	2.2653
IPI00013933	Isoform DPI of Desmoplakin	NLHSEISGK	37	26.2	4.81607
IPI00013933	Isoform DPI of Desmoplakin	NLHSEISGKR	27	24.9	3.06713
IPI00013933	Isoform DPI of Desmoplakin	NQCTQVVQER	46	37	1.55549
IPI00013933	Isoform DPI of Desmoplakin	NQFETEINITK	52	35.6	1.59183
IPI00013933	Isoform DPI of Desmoplakin	NTKIEVLEEELR	82	71.7	4.87661
IPI00013933	Isoform DPI of Desmoplakin	NTLTQTTENLR	51	38.4	3.04013
IPI00013933	Isoform DPI of Desmoplakin	QKVEEELNR	33	17.3	2.28861
IPI00013933	Isoform DPI of Desmoplakin	QLLQEQESVK	41	35.5	1.10862
IPI00013933	Isoform DPI of Desmoplakin	QLQNIIQATSR	66	64.3	3.1349
IPI00013933	Isoform DPI of Desmoplakin	QSLEEAAK	23	19.4	2.90094
IPI00013933	Isoform DPI of Desmoplakin	RAEENALQQK	55	36.6	3.75197
IPI00013933	Isoform DPI of Desmoplakin	RQDSLESMK	43	31.7	0.149792
IPI00013933	Isoform DPI of Desmoplakin	RVEEDIQQQK	50	30.2	4.65667
IPI00013933	Isoform DPI of Desmoplakin	SAIYQLEEEYENLLK	80	69.4	1.83776
IPI00013933	Isoform DPI of Desmoplakin	SEADSDKNATILELR	29	22.2	0.850595
IPI00013933	Isoform DPI of Desmoplakin	SGDYYR	36	24.6	2.24338
IPI00013933	Isoform DPI of Desmoplakin	SLEDLKLK	44	25.7	1.98781
IPI00013933	Isoform DPI of Desmoplakin	SLKEQAIK	39	17.5	0.902274
IPI00013933	Isoform DPI of Desmoplakin	SLLATMK	29	13.5	0.363203
IPI00013933	Isoform DPI of Desmoplakin	SLNESKIEIER	43	25.8	0.0527592
IPI00013933	Isoform DPI of Desmoplakin	SLSEEIKR	36	15.8	2.30107
IPI00013933	Isoform DPI of Desmoplakin	SMSFQGIR	48	24.7	1.39347
IPI00013933	Isoform DPI of Desmoplakin	SNKPIILR	40	26.4	0.218107
IPI00013933	Isoform DPI of Desmoplakin	SQLQISNNR	58	50.8	3.30096
IPI00013933	Isoform DPI of Desmoplakin	STLEAETR	27	13.5	4.31527
IPI00013933	Isoform DPI of Desmoplakin	TIADLELHYQEFIR	44	24.9	4.12203
IPI00013933	Isoform DPI of Desmoplakin	TLELQGLINDLQR	67	41.4	4.52845
IPI00013933	Isoform DPI of Desmoplakin	TTIHQLTMQK	40	30.4	1.93853
IPI00013933	Isoform DPI of Desmoplakin	TTIHQLTMQKEEDTSGYR	47	39.4	2.27177
IPI00013933	Isoform DPI of Desmoplakin	TVKDQDITR	60	45.6	1.24475
IPI00013933	Isoform DPI of Desmoplakin	TVSVSEAIKK	41	27.4	1.47161
IPI00013933	Isoform DPI of Desmoplakin	VLEQDKAR	38	31.9	1.97774
IPI00013933	Isoform DPI of Desmoplakin	VLLQEEGTR	53	45.8	1.69325
IPI00013933	Isoform DPI of Desmoplakin	VQEQELTR	54	34.7	2.43203
IPI00013933	Isoform DPI of Desmoplakin	VQYDLQK	21	6.7	0.632106
IPI00013933	Isoform DPI of Desmoplakin	VRNHYNEEMSNLR	23	14.7	2.94365
IPI00013933	Isoform DPI of Desmoplakin	VTQLTDR	34	9.1	2.52595
IPI00013933	Isoform DPI of Desmoplakin	VVLVDRK	41	21.1	1.90764
IPI00013933	Isoform DPI of Desmoplakin	YEVTSGGGGTSR	51	36	3.64243
IPI00013933	Isoform DPI of Desmoplakin	YGDGIQLTR	83	65.8	0.150983
IPI00013933	Isoform DPI of Desmoplakin	YIELLTR	44	32.4	2.31157
IPI00013933	Isoform DPI of Desmoplakin	YKQSLDDAAK	45	24.5	4.9088
IPI00014361	GDP-L-fucose synthetase	ILVTGGSGLVGK	68	52.5	0.476867
IPI00014952	Ganglioside-induced differentiation-associated protein 2	DVNGKVVLWK	26	5.7	4.5043
IPI00015614	Isoform A of Trypsin-3 precursor	VLEGNEQFINAAK	92	34.5	0.246322
IPI00015946	Transcription factor BTF3 homolog 3	LQAQVR	25	8.4	2.0338
IPI00016339	Ras-related protein Rab-5C	LVLLGESAVGK	66	39.8	1.75813
IPI00016572	Small nuclear ribonucleoprotein G	HVQGILR	28	11.2	2.97681
IPI00016786	Isoform 2 of Cell division control protein 42 homolog precursor	YVECSALTQK	47	39.6	0.429359
IPI00016832	Isoform Short of Proteasome subunit alpha type-1	LLCNFMR	34	28.3	1.82064
IPI00016832	Isoform Short of Proteasome subunit alpha type-1	LVSLIGSK	30	15.6	0.965579
IPI00016910	Eukaryotic translation initiation factor 3 subunit C	LGSLVENNER	32	21	0.31857
IPI00017448	40S ribosomal protein S21	MGESDDSILR	58	51	3.21375
IPI00017526	Protein S100-P	YSGSEGSTQTLTK	44	39.8	3.45797
IPI00017601	Ceruloplasmin precursor	HYYIGIIETTWDYASDHGEK	53	51.2	0.811004
IPI00017617	Probable ATP-dependent RNA helicase DDX5	APILIATDVASR	55	54	1.73863
IPI00017617	Probable ATP-dependent RNA helicase DDX5	MLDMGFEPQIR	46	33.4	4.81145
IPI00017672	CDNA FLJ25678 fis, clone TST04067, highly similar to PURINE NUCLEOSIDE PHOSPHORYLASE	ACVMMQGR	25	16.2	1.11424
IPI00017672	CDNA FLJ25678 fis, clone TST04067, highly similar to PURINE NUCLEOSIDE PHOSPHORYLASE	ANHEEVLAAGK	33	25	1.74421
IPI00017672	CDNA FLJ25678 fis, clone TST04067, highly similar to PURINE NUCLEOSIDE PHOSPHORYLASE	FGDRFPAMSDAYDR	39	35.2	1.85329
IPI00018146	14-3-3 protein theta	EKVESELR	28	15.6	1.07659
IPI00018236	Ganglioside GM2 activator precursor	IESVLSSSGKR	40	26.4	0.0142215
IPI00018873	Isoform 1 of Nicotinamide phosphoribosyltransferase	DLLNCSFK	34	27.6	1.00203
IPI00018873	Isoform 1 of Nicotinamide phosphoribosyltransferase	HLIVSR	20	10.4	1.11423
IPI00018873	Isoform 1 of Nicotinamide phosphoribosyltransferase	KFPVTENSK	23	9.8	0.376218
IPI00019038	Lysozyme C precursor	AWVAWR	29	12.7	0.381084
IPI00019038	Lysozyme C precursor	LGMDGYR	23	10	0.747116
IPI00019038	Lysozyme C precursor	STDYGIFQINSR	86	79.7	3.17723
IPI00019038	Lysozyme C precursor	WESGYNTR	26	18	1.8262
IPI00019329	Dynein light chain 1, cytoplasmic	DIAAHIK	23	11.6	1.09935
IPI00019329	Dynein light chain 1, cytoplasmic	DIAAHIKK	35	22.3	2.17679
IPI00019329	Dynein light chain 1, cytoplasmic	YNIEKDIAAHIK	26	21.8	1.65041
IPI00019329	Dynein light chain 1, cytoplasmic	YNPTWHCIVGR	60	51.1	4.96775
IPI00019385	Translocon-associated protein delta subunit precursor	SAHAGTYEVR	37	34.6	0.165367
IPI00019502	Myosin-9	ASREEILAQAK	34	23.2	0.00675879
IPI00019502	Myosin-9	ELEDATETADAMNR	87	84.4	0.234215
IPI00019502	Myosin-9	KLLEDR	38	13.8	0.356851
IPI00019502	Myosin-9	KLVWVPSDK	26	25.5	2.04011
IPI00019502	Myosin-9	RGDLPFVVPR	58	28.7	3.91619
IPI00019502	Myosin-9	VAAYDKLEK	26	24.4	1.76039
IPI00019927	26S proteasome non-ATPase regulatory subunit 7	ITNQVHGLK	38	16.7	2.0569
IPI00021263	14-3-3 protein zeta/delta	EMQPTHPIR	65	49.1	3.17933
IPI00021263	14-3-3 protein zeta/delta	KEMQPTHPIR	31	19.8	1.28428
IPI00021263	14-3-3 protein zeta/delta	SVTEQGAELSNEER	92	82.1	1.97696
IPI00021263	14-3-3 protein zeta/delta	YDDMAACMK	45	45.3	1.62788
IPI00021263	14-3-3 protein zeta/delta	YLAEVAAGDDKK	51	43.8	2.94073
IPI00021266	60S ribosomal protein L23a	EAPAPPKAEAK	41	30.8	2.36479
IPI00021305	Cyclin-H	TCLSQLLDIMK	26	25.8	3.06327
IPI00021343	Isoform 1 of Interleukin-1 family member 9	VGEQPTLQLK	46	16.3	4.19077
IPI00021405	Isoform A of Lamin-A/C	AAYEAELGDARK	36	20	3.27788
IPI00021405	Isoform A of Lamin-A/C	EAALSTALSEKR	59	32	1.36376
IPI00021405	Isoform A of Lamin-A/C	LADALQELR	84	42.3	3.91308
IPI00021405	Isoform A of Lamin-A/C	LAVYIDR	37	35.4	0.478639
IPI00021405	Isoform A of Lamin-A/C	LEAALGEAKK	50	27.5	1.34615
IPI00021405	Isoform A of Lamin-A/C	LKDLEALLNSK	22	18.3	0.530534
IPI00021405	Isoform A of Lamin-A/C	LLAEKER	38	18.2	2.84957
IPI00021405	Isoform A of Lamin-A/C	LQLELSK	30	14.3	2.66493
IPI00021405	Isoform A of Lamin-A/C	LRDLEDSLAR	53	40.5	1.13429
IPI00021405	Isoform A of Lamin-A/C	LSPSPTSQR	30	20.9	2.54309
IPI00021405	Isoform A of Lamin-A/C	LVEIDNGKQR	37	25.5	2.96293
IPI00021405	Isoform A of Lamin-A/C	NIYSEELRETK	50	39.1	0.563851
IPI00021405	Isoform A of Lamin-A/C	SVGGSGGGSFGDNLVTR	88	85	1.44375
IPI00021405	Isoform A of Lamin-A/C	TALINSTGEEVAMR	68	62	0.0180223
IPI00021405	Isoform A of Lamin-A/C	TLEGELHDLRGQVAK	43	38.4	4.95642
IPI00021405	Isoform A of Lamin-A/C	VAVEEVDEEGKFVR	89	75.7	1.77322
IPI00021439	Actin, cytoplasmic 1	AGFAGDDAPR	66	57.8	0.279201
IPI00021439	Actin, cytoplasmic 1	AVFPSIVGRPR	53	50.6	4.24571
IPI00021439	Actin, cytoplasmic 1	CPEALFQPSFLGMESCGIHETTFNSIMK	29	27.8	0.516898
IPI00021439	Actin, cytoplasmic 1	DSYVGDEAQSK	55	52.6	1.59821
IPI00021439	Actin, cytoplasmic 1	DSYVGDEAQSKR	56	46.5	0.349117
IPI00021439	Actin, cytoplasmic 1	EITALAPSTMK	48	42.9	1.14984
IPI00021439	Actin, cytoplasmic 1	GYSFTTTAER	55	49.9	0.48531
IPI00021439	Actin, cytoplasmic 1	HQGVMVGMGQK	71	66.2	1.85313
IPI00021439	Actin, cytoplasmic 1	IIAPPER	30	13.2	1.04171
IPI00021439	Actin, cytoplasmic 1	IIAPPERK	35	20.8	0.146663
IPI00021439	Actin, cytoplasmic 1	IKIIAPPER	23	16	1.13604
IPI00021439	Actin, cytoplasmic 1	IWHHTFYNELR	32	26.3	1.29321
IPI00021439	Actin, cytoplasmic 1	QEYDESGPSIVHR	56	52.9	1.2772
IPI00021439	Actin, cytoplasmic 1	RGILTLK	32	17.8	0.594558
IPI00021439	Actin, cytoplasmic 1	SYELPDGQVITIGNER	93	78.1	2.44846
IPI00021439	Actin, cytoplasmic 1	TTGIVMDSGDGVTHTVPIYEGYALPHAILR	31	28.8	3.549
IPI00021439	Actin, cytoplasmic 1	VAPEEHPVLLTEAPLNPK	96	54.8	4.82831
IPI00021536	Calmodulin-like protein 5	AFDQDGDGHITVDELRR	44	39.7	0.6764
IPI00021536	Calmodulin-like protein 5	AGLEDLQVAFR	85	48.2	3.33489
IPI00021536	Calmodulin-like protein 5	EADVDQDGRVNYEEFAR	27	25.4	3.89836
IPI00021536	Calmodulin-like protein 5	NLSEAQLRK	34	14.8	3.54028
IPI00021536	Calmodulin-like protein 5	VNYEEFAR	45	38	1.77983
IPI00021807	Isoform Long of Glucosylceramidase precursor	FWEQSVR	26	12.7	2.99339
IPI00021808	Histidyl-tRNA synthetase, cytoplasmic	IFSIVEQR	28	17.7	4.87059
IPI00021812	Neuroblast differentiation-associated protein AHNAK	ADVDVSGPK	55	35.5	2.25927
IPI00021812	Neuroblast differentiation-associated protein AHNAK	FGVSTGR	25	9.1	1.24561
IPI00021812	Neuroblast differentiation-associated protein AHNAK	FKMPEMNIK	35	18.9	1.98672
IPI00021812	Neuroblast differentiation-associated protein AHNAK	IKGDVDVTGPK	53	15	0.558165
IPI00021812	Neuroblast differentiation-associated protein AHNAK	ISAPNVDFNLEGPK	68	57.3	4.01628
IPI00021812	Neuroblast differentiation-associated protein AHNAK	ISMPDVDLHLK	21	12.4	3.58613
IPI00021812	Neuroblast differentiation-associated protein AHNAK	LKGDVDVSGPK	55	36.8	2.56131
IPI00021812	Neuroblast differentiation-associated protein AHNAK	VDVEVPDVSLEGPEGK	54	51	4.13651
IPI00021828	Cystatin-B	KFPVFK	25	14.4	0.220128
IPI00021828	Cystatin-B	SQVVAGTNYFIK	61	52.4	3.30466
IPI00021828	Cystatin-B	VHVGDEDFVHLR	45	41	0.625722
IPI00021840	40S ribosomal protein S6	NKEEAAEYAK	32	21.3	3.00553
IPI00021841	Apolipoprotein A-I precursor	AHVDALR	24	15.8	2.58774
IPI00021841	Apolipoprotein A-I precursor	ATEHLSTLSEK	32	31	3.87606
IPI00021841	Apolipoprotein A-I precursor	DLATVYVDVLK	50	32.6	2.85725
IPI00021841	Apolipoprotein A-I precursor	DYVSQFEGSALGK	35	30.2	4.41114
IPI00021841	Apolipoprotein A-I precursor	LEALKENGGAR	48	33.3	4.57351
IPI00021841	Apolipoprotein A-I precursor	THLAPYSDELR	26	19.5	2.13829
IPI00021841	Apolipoprotein A-I precursor	VKDLATVYVDVLK	33	33	4.31676
IPI00021854	Apolipoprotein A-II precursor	SPELQAEAK	38	33.6	2.64599
IPI00021885	Isoform 1 of Fibrinogen alpha chain precursor	VSEDLR	37	15.4	1.35589
IPI00021891	Isoform Gamma-B of Fibrinogen gamma chain precursor	TSTADYAMFK	21	20.6	1.18059
IPI00021891	Isoform Gamma-B of Fibrinogen gamma chain precursor	VGPEADKYR	24	24	3.68813
IPI00022082	Isoform 2 of Septin-8	FSNAEPEPR	43	33.6	4.09147
IPI00022204	Serpin B3	DNTAQQIK	42	28.5	4.54775
IPI00022204	Serpin B3	DNTAQQIKK	20	9.3	3.32435
IPI00022204	Serpin B3	FYQTSVESVDFANAPEESRK	41	29.3	2.88368
IPI00022204	Serpin B3	VLHFDQVTENTTGK	88	78.6	2.29203
IPI00022229	Apolipoprotein B-100 precursor	HINIDQFVR	31	21.8	3.02216
IPI00022420	Plasma retinol-binding protein precursor	FSGTWYAMAK	43	41	0.960374
IPI00022420	Plasma retinol-binding protein precursor	GNDDHWIVDTDYDTYAVQYSCR	45	40.9	0.227148
IPI00022420	Plasma retinol-binding protein precursor	YWGVASFLQK	35	15.7	0.210565
IPI00022426	AMBP protein precursor	AFIQLWAFDAVK	79	75.5	0.734159
IPI00022429	Alpha-1-acid glycoprotein 1 precursor	YVGGQEHFAHLLILR	104	92.8	1.10629
IPI00022432	Transthyretin precursor	ALGISPFHEHAEVVFTANDSGPR	29	25	1.17495
IPI00022432	Transthyretin precursor	GSPAINVAVHVFR	60	58.2	3.22444
IPI00022432	Transthyretin precursor	TSESGELHGLTTEEEFVEGIYK	57	56.9	0.425028
IPI00022432	Transthyretin precursor	YTIAALLSPYSYSTTAVVTNPK	82	81.8	3.0597
IPI00022463	Serotransferrin precursor	APNHAVVTR	45	30.1	3.14131
IPI00022463	Serotransferrin precursor	EGYYGYTGAFR	42	42	4.06862
IPI00022463	Serotransferrin precursor	IMNGEADAMSLDGGFVYIAGK	113	102.4	0.113094
IPI00022488	Hemopexin precursor	LYLVQGTQVYVFLTK	106	96.4	0.566128
IPI00022774	Transitional endoplasmic reticulum ATPase	AIGVKPPR	27	24.5	3.02218
IPI00022774	Transitional endoplasmic reticulum ATPase	GGNIGDGGGAADR	58	45.6	3.64205
IPI00022774	Transitional endoplasmic reticulum ATPase	LAGESESNLR	72	57.6	0.616664
IPI00022774	Transitional endoplasmic reticulum ATPase	LAGESESNLRK	34	25.7	1.86424
IPI00022774	Transitional endoplasmic reticulum ATPase	LGDVISIQPCPDVK	51	48.5	3.18435
IPI00022774	Transitional endoplasmic reticulum ATPase	WALSQSNPSALR	53	46.3	0.650698
IPI00022822	Isoform 2 of Collagen alpha-1(XVIII) chain precursor	GNLGSKGER	37	23.4	1.07194
IPI00022974	Prolactin-inducible protein precursor	FYTIEILKVE	38	31.6	2.33366
IPI00022974	Prolactin-inducible protein precursor	TVQIAAVVDVIR	62	48	0.116069
IPI00023004	Eukaryotic translation initiation factor 1A, Y-chromosomal	AYGELPEHAK	36	30.5	1.21055
IPI00023217	Isoform 1 of Ryanodine receptor 2	FLLGGR	27	9	1.28045
IPI00023711	Envoplakin	AALDLER	37	27.2	1.0776
IPI00023711	Envoplakin	EIDAYGQQLR	42	37.5	1.94589
IPI00023711	Envoplakin	ELSDLHSK	25	23.2	3.58868
IPI00023711	Envoplakin	GLIENTSTQR	42	36.5	3.01915
IPI00023711	Envoplakin	LATVQSR	29	12.2	1.13922
IPI00023711	Envoplakin	LDGDLGQIER	69	54.7	3.35773
IPI00023711	Envoplakin	LEAAILR	35	19.9	0.0741133
IPI00023711	Envoplakin	LSGSLDEEVGR	81	69.3	2.40343
IPI00023711	Envoplakin	LSVGEAVQK	38	19.1	1.97917
IPI00023711	Envoplakin	LTQEIQSR	46	27.3	1.52202
IPI00023711	Envoplakin	VAPLQESIQAQEK	35	33.6	2.60705
IPI00023711	Envoplakin	VQHELEAQR	31	21.4	2.51483
IPI00024067	Isoform 1 of Clathrin heavy chain 1	IHEGCEEPATHNALAK	33	30	1.72221
IPI00024067	Isoform 1 of Clathrin heavy chain 1	IYIDSNNNPER	58	49.1	0.79678
IPI00024067	Isoform 1 of Clathrin heavy chain 1	LASTLVHLGEYQAAVDGAR	37	28.2	3.94582
IPI00024067	Isoform 1 of Clathrin heavy chain 1	LLYNNVSNFGR	55	50.2	1.5021
IPI00024067	Isoform 1 of Clathrin heavy chain 1	NLILVVR	30	14	2.82511
IPI00024284	Basement membrane-specific heparan sulfate proteoglycan core protein precursor	GSIQVDGEELVSGR	65	58.7	1.25588
IPI00025252	Protein disulfide-isomerase A3 precursor	FLQDYFDGNLKR	24	10.7	3.74829
IPI00025252	Protein disulfide-isomerase A3 precursor	LAPEYEAAATR	48	36.2	1.82749
IPI00025252	Protein disulfide-isomerase A3 precursor	YGVSGYPTLK	42	36.4	0.565686
IPI00025491	Eukaryotic initiation factor 4A-I	ATQALVLAPTR	36	29.4	0.698159
IPI00025491	Eukaryotic initiation factor 4A-I	GYDVIAQAQSGTGK	87	80.2	0.138465
IPI00025491	Eukaryotic initiation factor 4A-I	KEELTLEGIR	20	9.9	1.21841
IPI00025491	Eukaryotic initiation factor 4A-I	LQMEAPHIIVGTPGR	58	50.1	0.13014
IPI00025491	Eukaryotic initiation factor 4A-I	VFDMLNR	50	33.7	3.42355
IPI00025512	Heat shock protein beta-1	AQLGGPEAAK	50	50.3	0.74437
IPI00025512	Heat shock protein beta-1	DGVVEITGK	23	16.1	0.471362
IPI00025512	Heat shock protein beta-1	HEERQDEHGYISR	37	32.7	3.07738
IPI00025512	Heat shock protein beta-1	LFDQAFGLPR	66	50.9	3.76572
IPI00025512	Heat shock protein beta-1	QDEHGYISR	29	23.3	2.89688
IPI00025512	Heat shock protein beta-1	VSLDVNHFAPDELTVK	32	25	2.1889
IPI00025753	Desmoglein-1 precursor	ALNSMGQDLERPLELR	43	42.1	1.15771
IPI00025753	Desmoglein-1 precursor	DGSNVIVTER	63	47.4	0.6164
IPI00025753	Desmoglein-1 precursor	EMQDLGGGER	50	45.4	2.95748
IPI00025753	Desmoglein-1 precursor	EQYNMLGGK	22	18.5	3.56799
IPI00025753	Desmoglein-1 precursor	ESSNVVVTER	80	59.6	1.57746
IPI00025753	Desmoglein-1 precursor	FAAACR	31	20.7	0.930273
IPI00025753	Desmoglein-1 precursor	IHSDCAANQQVTYR	30	30.1	2.29994
IPI00025753	Desmoglein-1 precursor	MTGFELTEGVK	27	22.2	3.9767
IPI00025753	Desmoglein-1 precursor	TNVGILK	48	5.3	0.963308
IPI00025753	Desmoglein-1 precursor	VIAPSSSLPTSLTIHHPR	23	20.7	0.717029
IPI00026185	Isoform 1 of F-actin-capping protein subunit beta	RLPPQQIEK	22	14.5	1.64267
IPI00026256	Filaggrin	DKNTDTLSK	39	24.6	3.56703
IPI00026256	Filaggrin	ELLEKEFR	34	13.1	0.309075
IPI00026256	Filaggrin	ENLPISGHK	30	19.4	1.50149
IPI00026256	Filaggrin	GQASSAVSDR	40	34.4	0.714712
IPI00026256	Filaggrin	HGSHHQQSADSSR	45	43.5	3.60906
IPI00026256	Filaggrin	HHEASSHADISR	57	52.9	2.81791
IPI00026256	Filaggrin	HHEASTHADISR	39	31.1	0.685634
IPI00026256	Filaggrin	HHEASTQADSSR	41	27.5	2.24683
IPI00026256	Filaggrin	HSASQDGQDTIR	53	43.7	2.70434
IPI00026256	Filaggrin	HSASQEGQDTIR	77	66.2	4.39096
IPI00026256	Filaggrin	HSASQYGQDTIR	20	10.4	3.8042
IPI00026256	Filaggrin	HSGIGHGQASSAVR	67	52.6	3.17198
IPI00026256	Filaggrin	HSQVGQGQSSGPR	29	25.3	2.77335
IPI00026256	Filaggrin	KENLPISGHK	27	15.5	1.24498
IPI00026256	Filaggrin	KRPSSLER	24	10	2.85754
IPI00026256	Filaggrin	LAQAYYESTR	74	62.3	0.973914
IPI00026256	Filaggrin	LAQAYYESTRK	64	42.7	0.327665
IPI00026256	Filaggrin	SGHSGSHHSHTTSQGR	28	22.8	2.15676
IPI00026260	Nucleoside diphosphate kinase B	NIIHGSDSVK	38	28.9	1.12722
IPI00026260	Nucleoside diphosphate kinase B	VMLGETNPADSKPGTIR	25	19.4	2.24566
IPI00026271	40S ribosomal protein S14	TPGPGAQSALR	58	53.9	3.43786
IPI00026546	Platelet-activating factor acetylhydrolase IB subunit beta	IIVLGLLPR	34	27.8	3.63954
IPI00026952	Plakophilin-3	ILNPLLDR	45	29.9	3.49947
IPI00026952	Plakophilin-3	LLQLGQQPR	30	23.4	1.79598
IPI00026952	Plakophilin-3	NLSSASQATR	45	20.9	3.10759
IPI00027230	Endoplasmin precursor	LIINSLYK	35	23	2.67867
IPI00027230	Endoplasmin precursor	SILFVPTSAPR	41	35.8	3.83066
IPI00027341	Macrophage-capping protein	ANAQAAALYK	26	26.1	0.0342099
IPI00027341	Macrophage-capping protein	TSTGAPAAIKK	24	23.6	2.45995
IPI00027341	Macrophage-capping protein	VSDATGQMNLTK	78	69.7	1.56493
IPI00027341	Macrophage-capping protein	YQEGGVESAFHK	54	42.2	1.59636
IPI00027350	Peroxiredoxin-2	LSEDYGVLK	25	24.8	2.5548
IPI00027350	Peroxiredoxin-2	TDEGIAYR	25	22.1	1.7726
IPI00027462	Protein S100-A9	KDLQNFLK	65	49.2	3.6309
IPI00027462	Protein S100-A9	LGHPDTLNQGEFK	45	37.8	0.323978
IPI00027462	Protein S100-A9	LTWASHEK	25	25.2	3.36432
IPI00027462	Protein S100-A9	MSQLER	34	9.4	3.30577
IPI00027462	Protein S100-A9	VIEHIMEDLDTNADK	30	27.8	4.37971
IPI00027497	Glucose-6-phosphate isomerase	INYTEGR	27	12.6	1.53866
IPI00027497	Glucose-6-phosphate isomerase	MLVDLAK	29	12.5	3.21685
IPI00027497	Glucose-6-phosphate isomerase	SPEDLER	26	10.6	0.91358
IPI00027547	Dermcidin precursor	DAVEDLESVGK	44	32.4	1.33306
IPI00027547	Dermcidin precursor	ENAGEDPGLAR	64	53.9	2.60217
IPI00027547	Dermcidin precursor	GAVHDVKDVLDSVL	51	50.9	1.23595
IPI00027547	Dermcidin precursor	LGKDAVEDLESVGK	108	97	2.99829
IPI00027626	T-complex protein 1 subunit zeta	ALQFLEEVK	47	38.4	2.47006
IPI00027993	Ras-related protein Rab-25	HQTYAVVER	20	13.9	0.622787
IPI00027993	Ras-related protein Rab-25	VVLIGESGVGK	37	26.9	3.93817
IPI00028004	Proteasome subunit beta type-3	LNLYELK	43	13.4	2.0969
IPI00028091	Actin-related protein 3	FMEQVIFK	24	16.2	4.46846
IPI00028091	Actin-related protein 3	HNPVFGVMS	31	31.1	2.27788
IPI00028091	Actin-related protein 3	LSEELSGGR	26	15.4	1.40832
IPI00028091	Actin-related protein 3	YSYVCPDLVK	45	40.6	3.97402
IPI00029601	Src substrate cortactin	YGVQADRVDK	23	16.6	2.82728
IPI00029623	Proteasome subunit alpha type-6	GKDCAVIVTQK	23	22.6	2.77205
IPI00030362	Proteolipid protein 2	HTAAPTDPADGPV	48	45.8	1.75481
IPI00031425	Histidine ammonia-lyase	SHSSGVGKPLSPER	23	16.4	3.54488
IPI00031425	Histidine ammonia-lyase	VYDLVR	27	6.7	0.689029
IPI00031425	Histidine ammonia-lyase	YTVHVR	26	25.4	3.07853
IPI00031691	60S ribosomal protein L9	DFNHINVELSLLGK	30	21	3.07955
IPI00031691	60S ribosomal protein L9	FLDGIYVSEK	48	26.1	4.30888
IPI00032179	Antithrombin III variant	ITDVIPSEAINELTVLVLVNTIYFK	61	61.4	2.68451
IPI00032294	Cystatin-S precursor	ALHFAISEYNK	23	22.2	0.54262
IPI00032294	Cystatin-S precursor	ATEDEYYR	31	25.4	0.769775
IPI00032325	Cystatin-A	LEAVQYK	25	10.3	0.889264
IPI00032325	Cystatin-A	NKDDELTGF	30	26.7	0.72572
IPI00032325	Cystatin-A	TQVVAGTNYYIK	64	55.2	3.61947
IPI00032355	Pumilio homolog 1	AMGEQLLPGK	34	8.6	2.94377
IPI00059366	H2A histone family, member Y isoform 2	AGVIFPVGR	30	19.2	1.14018
IPI00060031	ADP-ribosylation factor-like protein 8A	MNLSAIQDR	52	19	1.35374
IPI00064765	60S ribosomal protein L10-like	GAFGKPQGTVAR	28	12.5	2.32356
IPI00064765	60S ribosomal protein L10-like	MLSCAGADR	29	16.1	4.30271
IPI00071509	Isoform 2 of Plakophilin-1	AVQYLSSQDEK	47	41.2	2.59741
IPI00071509	Isoform 2 of Plakophilin-1	GSGWLYHSDAIR	23	14.8	3.17893
IPI00071509	Isoform 2 of Plakophilin-1	HPLLHR	29	14	2.55385
IPI00071509	Isoform 2 of Plakophilin-1	LDAEVPTR	46	30.2	1.6961
IPI00071509	Isoform 2 of Plakophilin-1	LLQSGNSDVVR	58	44.8	0.460111
IPI00071509	Isoform 2 of Plakophilin-1	LVDLLR	53	15.4	2.57306
IPI00071509	Isoform 2 of Plakophilin-1	NLMASQPQLAK	46	36.8	0.395502
IPI00071509	Isoform 2 of Plakophilin-1	QLEYNAR	41	30.1	0.488238
IPI00071509	Isoform 2 of Plakophilin-1	SSQSSTLSHSNR	52	35	3.58282
IPI00071509	Isoform 2 of Plakophilin-1	TYLNLMGK	36	33	2.99519
IPI00071509	Isoform 2 of Plakophilin-1	VMGNQVFPEVTR	51	34.5	4.87461
IPI00073096	Isoform Alpha of Tripartite motif-containing protein 29	AEKETELSLQK	46	31.5	1.83443
IPI00073096	Isoform Alpha of Tripartite motif-containing protein 29	KSIFSESR	30	24.3	1.22424
IPI00073096	Isoform Alpha of Tripartite motif-containing protein 29	NHSTVTVEEAK	43	43.5	4.53389
IPI00073096	Isoform Alpha of Tripartite motif-containing protein 29	SLGSALKPGEGR	42	33.4	2.6191
IPI00073096	Isoform Alpha of Tripartite motif-containing protein 29	TSYQPSSPGR	42	40.4	1.44573
IPI00073096	Isoform Alpha of Tripartite motif-containing protein 29	VLHEDKQTR	29	22.9	0.334382
IPI00075248	Calmodulin	VFDKDGNGYISAAELR	28	24.3	1.63207
IPI00076042	Short heat shock protein 60 Hsp60s2	VTDALNATR	32	17.9	1.8887
IPI00081836	Histone H2A type 1-H	AGLQFPVGR	72	51.1	1.57205
IPI00081836	Histone H2A type 1-H	HLQLAIR	39	27.1	0.117071
IPI00081836	Histone H2A type 1-H	KGNYAER	40	26.5	1.82628
IPI00081836	Histone H2A type 1-H	NDEELNKLLGK	54	44.6	3.12829
IPI00081836	Histone H2A type 1-H	VTIAQGGVLPNIQAVLLPK	43	43.2	0.437085
IPI00100192	Isoform 3 of Cytosolic 5'-nucleotidase 3	MADGVANVEHILK	73	59.5	4.86903
IPI00102281	Retroviral-like aspartic protease 1 precursor	IGKVPVR	24	24.2	1.32455
IPI00102281	Retroviral-like aspartic protease 1 precursor	ILGVWDTAVSLGK	74	63.7	2.47772
IPI00103242	Isoform 1 of Protein POF1B	LTTYPQTTIR	31	22.6	4.43306
IPI00103242	Isoform 1 of Protein POF1B	MDEIGNHYTEMVK	71	59.3	1.18853
IPI00103242	Isoform 1 of Protein POF1B	NLEQENQNLR	52	35.3	3.7754
IPI00103242	Isoform 1 of Protein POF1B	SQLNQYHK	24	7.3	3.75785
IPI00103242	Isoform 1 of Protein POF1B	VVQALDPFNSR	32	7.9	3.46922
IPI00103242	Isoform 1 of Protein POF1B	YILQMR	28	14.3	1.27248
IPI00103655	Isoform Long of Autism susceptibility gene 2 protein	GFHRSSSR	30	6.7	3.27405
IPI00141318	Isoform 1 of Cytoskeleton-associated protein 4	AVKQGESEVSR	27	16.3	1.61553
IPI00144171	similar to 60S ribosomal protein L7 isoform 1	KAGNFYVPAEPK	26	11.9	0.898645
IPI00144171	similar to 60S ribosomal protein L7 isoform 1	LAFVIR	30	7.7	2.82504
IPI00152871	Leucine-rich repeat-containing protein 15 precursor	LTLFGNSLK	23	16	2.66959
IPI00152881	Shroom	SSPATADKR	44	26.5	2.09577
IPI00156984	Charged multivesicular body protein 1b	IHAENAIR	25	17.1	1.08517
IPI00163187	Fascin	KVTGTLDANR	32	22.8	4.03521
IPI00166200	Gasdermin	VGQSSLLSSLSK	61	53.2	1.61602
IPI00166663	Isoform 1 of Epidermal retinal dehydrogenase 2	LLALQFAR	39	30.8	3.92722
IPI00166729	alpha-2-glycoprotein 1, zinc	AGEVQEPELR	46	32.3	1.28452
IPI00166729	alpha-2-glycoprotein 1, zinc	YSLTYIYTGLSK	43	42.8	2.25407
IPI00168797	Retinol dehydrogenase similar protein	LLYIPLAK	23	16.6	4.90522
IPI00169311	glutamic-oxaloacetic transaminase 1-like 1	KTLIGIK	33	20.4	0.852414
IPI00169383	Phosphoglycerate kinase 1	AGGFLMK	39	28.2	0.276521
IPI00169383	Phosphoglycerate kinase 1	AHSSMVGVNLPQK	33	29.9	2.73983
IPI00169383	Phosphoglycerate kinase 1	ALMDEVVK	39	27.1	2.21763
IPI00169383	Phosphoglycerate kinase 1	ELNYFAK	20	15.7	1.71347
IPI00169383	Phosphoglycerate kinase 1	FCLDNGAK	27	10.1	0.318247
IPI00169383	Phosphoglycerate kinase 1	FHVEEEGKGK	45	19.2	1.9532
IPI00169383	Phosphoglycerate kinase 1	LGDVYVNDAFGTAHR	59	49.7	4.52093
IPI00170692	Vesicle-associated membrane protein-associated protein A	HLRDEGLR	29	10.3	0.463123
IPI00171004	Isoform 1 of Large neutral amino acids transporter small subunit 4	QIQKITNAMR	39	13.8	3.96349
IPI00171611	Histone H3.2	EIAQDFK	23	13	1.64923
IPI00171611	Histone H3.2	EIAQDFKTDLR	61	42.2	1.7469
IPI00171611	Histone H3.2	YRPGTVALR	47	25.5	0.31928
IPI00171903	Isoform 1 of Heterogeneous nuclear ribonucleoprotein M	MATGLER	31	9.1	3.21659
IPI00171903	Isoform 1 of Heterogeneous nuclear ribonucleoprotein M	MGAGLGHGMDR	58	45.9	1.16325
IPI00171903	Isoform 1 of Heterogeneous nuclear ribonucleoprotein M	MGANSLER	28	23.9	1.31495
IPI00171903	Isoform 1 of Heterogeneous nuclear ribonucleoprotein M	MGLVMDR	23	18.4	1.53656
IPI00171903	Isoform 1 of Heterogeneous nuclear ribonucleoprotein M	MGPGIDR	46	30	1.5062
IPI00171903	Isoform 1 of Heterogeneous nuclear ribonucleoprotein M	MGPLGLDHMASSIER	48	37.2	4.36426
IPI00176156	Protein FAM47B	DMPPDLLLQVLK	30	14.6	0.348511
IPI00176574	Uncharacterized protein ENSP00000351550	GKDSLYAQGK	36	24.7	3.64877
IPI00176574	Uncharacterized protein ENSP00000351550	MLAIKR	26	7.5	0.608741
IPI00178926	immunoglobulin J chain	SSEDPNEDIVER	66	46.9	2.26637
IPI00179330	ubiquitin and ribosomal protein S27a precursor	ESTLHLVLR	52	48.7	0.120201
IPI00179330	ubiquitin and ribosomal protein S27a precursor	LIFAGK	29	11.1	0.135627
IPI00179330	ubiquitin and ribosomal protein S27a precursor	MQIFVK	34	16.4	1.26691
IPI00179330	ubiquitin and ribosomal protein S27a precursor	TITLEVEPSDTIENVK	73	59.8	1.44582
IPI00180230	glutamate receptor interacting protein 2	VSNLRPGGLAAR	31	13.7	0.699682
IPI00181738	Isoform 3 of Serine/threonine-protein phosphatase 2B catalytic subunit beta isoform	QTLQSAIR	24	13.9	0.914619
IPI00183695	Protein S100-A10	FAGDKGYLTK	33	27.1	3.43136
IPI00184363	Glycolipid transfer protein	TLQNILEVEK	22	17.2	4.09164
IPI00186290	Elongation factor 2	EGALCEENMR	44	37	0.553864
IPI00186290	Elongation factor 2	ETVSEESNVLCLSK	89	78.4	2.57658
IPI00186290	Elongation factor 2	GGGQIIPTAR	22	16.7	0.778837
IPI00186290	Elongation factor 2	GPLMMYISK	37	35.2	0.53989
IPI00186290	Elongation factor 2	KSDPVVSYR	33	22.2	1.6197
IPI00186290	Elongation factor 2	KVEDMMK	29	11.2	0.0408218
IPI00186290	Elongation factor 2	NMSVIAHVDHGK	22	8.5	2.20218
IPI00186290	Elongation factor 2	NPADLPK	31	26.9	1.55414
IPI00186290	Elongation factor 2	VFSGLVSTGLK	50	41.8	1.92423
IPI00186290	Elongation factor 2	VNFTVDQIR	58	48	4.56119
IPI00186290	Elongation factor 2	YEWDVAEAR	50	45.2	3.09112
IPI00215637	ATP-dependent RNA helicase DDX3X	VGSTSENITQK	57	44.7	0.276739
IPI00215719	60S ribosomal protein L18	GCGTVLLSGPR	27	9.5	2.54293
IPI00215780	40S ribosomal protein S19	GGAGVGSMTK	32	14.4	2.52029
IPI00215780	40S ribosomal protein S19	IAGQVAAANK	39	39.1	2.66135
IPI00215780	40S ribosomal protein S19	VLQALEGLK	28	22.5	4.57916
IPI00215884	Isoform ASF-1 of Splicing factor, arginine/serine-rich 1	DGTGVVEFVR	33	21.2	2.64121
IPI00215884	Isoform ASF-1 of Splicing factor, arginine/serine-rich 1	SHEGETAYIR	27	13.2	0.0723141
IPI00215893	Heme oxygenase 1	YLGDLSGGQVLK	40	37	2.08597
IPI00215965	Isoform A1-B of Heterogeneous nuclear ribonucleoprotein A1	IEVIEIMTDR	48	38.6	4.5789
IPI00215965	Isoform A1-B of Heterogeneous nuclear ribonucleoprotein A1	NQGGYGGSSSSSSYGSGR	108	107.5	3.33192
IPI00215965	Isoform A1-B of Heterogeneous nuclear ribonucleoprotein A1	SESPKEPEQLR	21	17.6	1.10572
IPI00216024	Isoform 2 of Voltage-dependent anion-selective channel protein 2	NNFAVGYR	38	35	1.28334
IPI00216024	Isoform 2 of Voltage-dependent anion-selective channel protein 2	VTGTLETK	25	18	1.28421
IPI00216024	Isoform 2 of Voltage-dependent anion-selective channel protein 2	YQLDPTASISAK	29	23.5	0.125886
IPI00216049	Isoform 1 of Heterogeneous nuclear ribonucleoprotein K	DLAGSIIGK	24	10.8	3.86702
IPI00216049	Isoform 1 of Heterogeneous nuclear ribonucleoprotein K	LLIHQSLAGGIIGVK	27	26.6	4.19008
IPI00216256	Isoform 2 of WD repeat-containing protein 1	FVNCVR	21	9.6	2.00514
IPI00216256	Isoform 2 of WD repeat-containing protein 1	IAVVGEGR	46	33	0.405563
IPI00216298	Thioredoxin	EKLEATINELV	31	27.4	2.66152
IPI00216298	Thioredoxin	VGEFSGANKEK	48	26	2.0889
IPI00216308	Voltage-dependent anion-selective channel protein 1	VNNSSLIGLGYTQTLKPGIK	22	22.2	3.82767
IPI00216318	Isoform Long of 14-3-3 protein beta/alpha	MKGDYFR	23	19.3	1.59725
IPI00216318	Isoform Long of 14-3-3 protein beta/alpha	YLSEVASGDNK	50	33.5	2.5611
IPI00216456	Histone H2A type 1-C	NDEELNKLLGR	51	35.1	4.25036
IPI00216592	Isoform C1 of Heterogeneous nuclear ribonucleoproteins C1/C2	VFIGNLNTLVVK	45	41.2	2.45899
IPI00216592	Isoform C1 of Heterogeneous nuclear ribonucleoproteins C1/C2	VPPPPPIAR	24	19.4	0.174214
IPI00216691	Profilin-1	EGVHGGLINKK	26	13	2.01569
IPI00216694	plastin 3	VYALPEDLVEVKPK	25	18.6	3.63683
IPI00216984	Calmodulin-like protein 3	LSDEEVDEMIR	65	47.2	4.44476
IPI00216984	Calmodulin-like protein 3	VFDKDGNGFVSAAELR	41	32.9	1.0564
IPI00217030	40S ribosomal protein S4, X isoform	DANGNSFATR	41	27.5	3.62397
IPI00217030	40S ribosomal protein S4, X isoform	GNKPWISLPR	20	19.2	0.733598
IPI00217030	40S ribosomal protein S4, X isoform	IGVITNR	33	19.1	1.38728
IPI00217030	40S ribosomal protein S4, X isoform	LSNIFVIGK	56	46.5	3.66803
IPI00217030	40S ribosomal protein S4, X isoform	LTIAEER	25	11.5	1.33093
IPI00217104	Melanoma-associated antigen G1	RAQAAPAVGPR	29	15.3	3.23796
IPI00217467	Histone H1.4	ALAAAGYDVEK	44	34.1	0.16848
IPI00217467	Histone H1.4	GTGASGSFK	38	35.1	2.44865
IPI00217467	Histone H1.4	GTLVQTK	26	13.4	2.99091
IPI00217467	Histone H1.4	KASGPPVSELITK	49	41.7	2.72999
IPI00217467	Histone H1.4	SGVSLAALK	42	23	1.21725
IPI00217467	Histone H1.4	SGVSLAALKK	52	51.8	1.28223
IPI00217468	Histone H1.5	AKKPAGATPK	40	36.8	2.07976
IPI00217468	Histone H1.5	NGLSLAALKK	29	27	0.392321
IPI00217966	Isoform 1 of L-lactate dehydrogenase A chain	DYNVTANSK	42	32.9	1.17269
IPI00217966	Isoform 1 of L-lactate dehydrogenase A chain	IVSGKDYNVTANSK	72	64.7	2.50808
IPI00217966	Isoform 1 of L-lactate dehydrogenase A chain	LVIITAGAR	52	27.2	2.02512
IPI00217966	Isoform 1 of L-lactate dehydrogenase A chain	NVNIFK	27	19.3	1.17388
IPI00217966	Isoform 1 of L-lactate dehydrogenase A chain	RVHPVSTMIK	36	25.2	1.46352
IPI00217966	Isoform 1 of L-lactate dehydrogenase A chain	SADTLWGIQK	48	31.8	2.43206
IPI00217966	Isoform 1 of L-lactate dehydrogenase A chain	VIGSGCNLDSAR	86	82.1	0.00853053
IPI00217966	Isoform 1 of L-lactate dehydrogenase A chain	VTLTSEEEAR	48	39.3	0.848708
IPI00218200	B-cell receptor-associated protein 31	LLEEHAK	43	26.2	2.78936
IPI00218343	Tubulin alpha-1C chain	DVNAAIATIK	65	49.7	2.94946
IPI00218343	Tubulin alpha-1C chain	FDLMYAK	24	12.1	4.39669
IPI00218343	Tubulin alpha-1C chain	LDHKFDLMYAK	47	34.5	1.31964
IPI00218343	Tubulin alpha-1C chain	LSVDYGK	32	14.1	1.00022
IPI00218343	Tubulin alpha-1C chain	NLDIERPTYTNLNR	33	29.4	2.6333
IPI00218343	Tubulin alpha-1C chain	VGINYQPPTVVPGGDLAK	34	31.1	4.78442
IPI00218442	Uncharacterized protein ATP2A3	NMLFSGTNITSGK	22	15.6	0.257554
IPI00218918	Annexin A1	AAYLQETGKPLDETLKK	26	26.3	3.74806
IPI00218918	Annexin A1	ALYEAGER	31	21.9	1.77611
IPI00218918	Annexin A1	GGPGSAVSPYPTFNPSSDVAALHK	36	34.4	3.92962
IPI00218918	Annexin A1	NALLSLAK	38	25.4	1.46764
IPI00218918	Annexin A1	SEIDMNDIK	32	24.9	0.166072
IPI00218918	Annexin A1	TPAQFDADELR	50	40.3	1.62812
IPI00218918	Annexin A1	VLDLELK	29	11.2	0.743539
IPI00218928	Isoform 3B of Desmocollin-3 precursor	IPIEDKDLINTANWR	25	16.1	4.74441
IPI00218928	Isoform 3B of Desmocollin-3 precursor	YSILQQTPR	52	37.5	0.631235
IPI00219018	Glyceraldehyde-3-phosphate dehydrogenase	AGAHLQGGAK	56	50.5	3.43865
IPI00219018	Glyceraldehyde-3-phosphate dehydrogenase	AGAHLQGGAKR	45	38.1	0.888551
IPI00219018	Glyceraldehyde-3-phosphate dehydrogenase	GALQNIIPASTGAAK	65	63.5	2.70271
IPI00219018	Glyceraldehyde-3-phosphate dehydrogenase	LTGMAFR	25	23.3	2.77376
IPI00219018	Glyceraldehyde-3-phosphate dehydrogenase	QASEGPLK	35	26.5	1.18734
IPI00219018	Glyceraldehyde-3-phosphate dehydrogenase	VGVNGFGR	48	27.7	1.55584
IPI00219221	Galectin-7	AVVGDAQYHHFR	84	80.2	1.48187
IPI00219221	Galectin-7	EQGSWGR	27	15.1	1.13428
IPI00219221	Galectin-7	EQGSWGREER	23	11.2	2.57181
IPI00219221	Galectin-7	GLVPPNASR	21	9.4	1.1788
IPI00219221	Galectin-7	LDTSEVVFNSK	82	73	1.66893
IPI00219221	Galectin-7	LVEVGGDVQLDSVR	108	100.4	0.812167
IPI00219221	Galectin-7	SSLPEGIRPGTVLR	22	6.9	0.110969
IPI00219446	Phosphatidylethanolamine-binding protein 1	LYEQLSGK	49	36.5	0.937584
IPI00219575	Bleomycin hydrolase	IGPITPLEFYR	23	19.9	1.04498
IPI00219575	Bleomycin hydrolase	MNDILNHK	35	26.8	2.37577
IPI00219575	Bleomycin hydrolase	VAALIQK	29	14	0.961485
IPI00219575	Bleomycin hydrolase	YGVIPK	39	26.3	0.826472
IPI00219622	Proteasome subunit alpha type-2	SILYDER	24	19.5	4.41249
IPI00219622	Proteasome subunit alpha type-2	SVHKVEPITK	36	36.3	4.99631
IPI00219757	Glutathione S-transferase P	ASCLYGQLPK	56	50.7	2.48936
IPI00219757	Glutathione S-transferase P	TLGLYGK	20	13.5	0.072677
IPI00220301	Peroxiredoxin-6	LSILYPATTGR	33	26.6	2.20362
IPI00220301	Peroxiredoxin-6	NFDEILR	38	20.3	3.3051
IPI00220301	Peroxiredoxin-6	VVFVFGPDKK	44	43.8	1.26202
IPI00220373	Insulin-degrading enzyme	AFIPQLLSR	29	7.1	1.65062
IPI00220373	Insulin-degrading enzyme	EMLAVDAPR	36	28.3	3.46809
IPI00220373	Insulin-degrading enzyme	FIIQSEKPPHYLESR	22	19.8	0.85315
IPI00220373	Insulin-degrading enzyme	GLELANGIK	45	20.1	2.35165
IPI00220373	Insulin-degrading enzyme	HIQALAIR	23	10.9	1.314
IPI00220373	Insulin-degrading enzyme	KLSAECAK	32	14.4	2.76914
IPI00220373	Insulin-degrading enzyme	LRPENVR	24	6.2	2.58475
IPI00220642	14-3-3 protein gamma	AYSEAHEISK	69	49.3	3.40697
IPI00220644	Isoform M1 of Pyruvate kinase isozymes M1/M2	GDLGIEIPAEK	54	42.3	2.27876
IPI00220644	Isoform M1 of Pyruvate kinase isozymes M1/M2	GSGTAEVELKK	42	30.9	0.692802
IPI00220644	Isoform M1 of Pyruvate kinase isozymes M1/M2	IENHEGVR	36	26.4	0.804169
IPI00220644	Isoform M1 of Pyruvate kinase isozymes M1/M2	ITLDNAYMEK	47	47.5	1.83129
IPI00220644	Isoform M1 of Pyruvate kinase isozymes M1/M2	LDIDSPPITAR	40	34.3	2.16515
IPI00220644	Isoform M1 of Pyruvate kinase isozymes M1/M2	LNFSHGTHEYHAETIK	24	19	0.419236
IPI00220644	Isoform M1 of Pyruvate kinase isozymes M1/M2	NTGIICTIGPASR	65	55.4	2.0604
IPI00220644	Isoform M1 of Pyruvate kinase isozymes M1/M2	SGMNVAR	49	23.1	1.99169
IPI00220644	Isoform M1 of Pyruvate kinase isozymes M1/M2	VNFAMNVGK	52	43.2	3.05661
IPI00220766	Lactoylglutathione lyase	VLGMTLIQK	22	19.4	2.26022
IPI00221088	40S ribosomal protein S9	IEDFLER	22	8.2	2.29247
IPI00221088	40S ribosomal protein S9	SRLDQELK	41	9.5	2.0848
IPI00221093	40S ribosomal protein S17	IAGYVTHLMK	49	41.8	1.45689
IPI00247167	CDNA FLJ41947 fis, clone PLACE6019932, moderately similar to Ictalurus punctatus NCC receptor protein 1 (NCCRP-1) mRNA	HYGPGVR	27	16.5	0.562727
IPI00247167	CDNA FLJ41947 fis, clone PLACE6019932, moderately similar to Ictalurus punctatus NCC receptor protein 1 (NCCRP-1) mRNA	TVIAQHHVAPR	76	53	2.99737
IPI00289334	Isoform 1 of Filamin-B	IAGPGLGSGVR	56	51.8	1.29108
IPI00289334	Isoform 1 of Filamin-B	VAVTEGCQPSR	20	14.9	3.1114
IPI00289334	Isoform 1 of Filamin-B	VNIGQGSHPQK	37	33.2	4.1486
IPI00289334	Isoform 1 of Filamin-B	VVASGPGLEHGK	26	20.2	1.57763
IPI00291006	Malate dehydrogenase, mitochondrial precursor	ANTFVAELK	38	31.5	1.02787
IPI00291006	Malate dehydrogenase, mitochondrial precursor	KGEDFVK	22	9.7	2.12446
IPI00291006	Malate dehydrogenase, mitochondrial precursor	MISDAIPELK	53	41.1	3.70813
IPI00291006	Malate dehydrogenase, mitochondrial precursor	NSPLVSR	22	16.9	1.38708
IPI00291175	Isoform 1 of Vinculin	GVGQAAIR	37	13.7	0.175713
IPI00291410	Isoform 1 of Long palate, lung and nasal epithelium carcinoma-associated protein 1 precursor	AADKLGSTQIVK	26	5.9	0.0430268
IPI00291560	Isoform 1 of Arginase-1	DVDPGEHYILK	49	33.8	2.18495
IPI00291560	Isoform 1 of Arginase-1	GGVEEGPTVLR	36	21.6	1.21876
IPI00291560	Isoform 1 of Arginase-1	ISLVLGGDHSLAIGSISGHAR	78	77.5	4.65406
IPI00291560	Isoform 1 of Arginase-1	TIGIIGAPFSK	44	43.1	0.524205
IPI00291560	Isoform 1 of Arginase-1	YFSMTEVDR	46	28.8	1.19208
IPI00291866	Plasma protease C1 inhibitor precursor	LVLLNAIYLSAK	88	88.3	1.53306
IPI00293276	Macrophage migration inhibitory factor	LLCGLLAER	71	42.7	4.43939
IPI00293276	Macrophage migration inhibitory factor	PMFIVNTNVPR	50	35	0.702868
IPI00293593	OTTHUMP00000016524	QLLEGMSDNK	21	13.9	2.03756
IPI00295386	Carbonyl reductase [NADPH] 1	VVNVSSIMSVR	64	62.1	3.2189
IPI00295741	Cathepsin B precursor	LPASFDAR	36	24.5	2.56126
IPI00296526	N-acetylglucosamine kinase	INEMVNR	39	26.5	2.1004
IPI00297241	Nucleolar pre-ribosomal-associated protein 1	EDVYDVVEGYIK	20	7.5	1.52694
IPI00297982	Eukaryotic translation initiation factor 2 subunit 3	LIGWGQIR	32	22.9	3.81728
IPI00298057	Periplakin	AAYEHFHR	38	30	0.766934
IPI00298057	Periplakin	AESEVANLR	38	29	4.31251
IPI00298057	Periplakin	ASQEEQIAR	62	43.5	3.58579
IPI00298057	Periplakin	EAEVLLLQQR	49	31.6	4.99738
IPI00298057	Periplakin	EKTELLR	21	20.8	0.685728
IPI00298057	Periplakin	EVLKVEK	28	12.5	1.26442
IPI00298057	Periplakin	LAALEQEEAEAR	74	60.1	2.53241
IPI00298057	Periplakin	LKSSLEEESR	40	17.4	2.20875
IPI00298057	Periplakin	LREEIVDK	24	5.5	1.72948
IPI00298057	Periplakin	NITNELLR	45	24.2	3.42667
IPI00298057	Periplakin	NQGPQESVVR	34	23.3	2.47487
IPI00298057	Periplakin	SLLDLENGR	41	30.4	3.03995
IPI00298057	Periplakin	SYQSELEALRR	22	22.4	1.46609
IPI00298057	Periplakin	VKEEEAALAAK	22	13.6	0.395433
IPI00298057	Periplakin	YSPTVQTR	20	10.4	1.32038
IPI00298860	Growth-inhibiting protein 12	DGAGDVAFIR	52	33.1	0.172662
IPI00298860	Growth-inhibiting protein 12	FFSASCVPGADK	24	16	2.07664
IPI00298860	Growth-inhibiting protein 12	FQLFGSPSGQK	25	9.9	0.240682
IPI00299000	Proliferation-associated protein 2G4	ALLQSSASR	34	22.6	1.23523
IPI00299573	60S ribosomal protein L7a	KVAPAPAVVK	24	11.9	3.17771
IPI00299573	60S ribosomal protein L7a	KVVNPLFEK	24	15.9	1.23706
IPI00299573	60S ribosomal protein L7a	NFGIGQDIQPK	29	15.2	4.43102
IPI00300376	Protein-glutamine gamma-glutamyltransferase E precursor	DAATDVASR	50	34	0.775794
IPI00300376	Protein-glutamine gamma-glutamyltransferase E precursor	FDILPSR	29	11.9	1.08357
IPI00300376	Protein-glutamine gamma-glutamyltransferase E precursor	FSSQELILR	31	26.6	0.337802
IPI00300376	Protein-glutamine gamma-glutamyltransferase E precursor	IDVPTLGPK	36	30.5	2.35541
IPI00300376	Protein-glutamine gamma-glutamyltransferase E precursor	MDVTDKYK	46	41.3	3.32405
IPI00300376	Protein-glutamine gamma-glutamyltransferase E precursor	NSVNSHTIGR	80	70.3	2.57205
IPI00300376	Protein-glutamine gamma-glutamyltransferase E precursor	SGFSPVR	28	10	0.859595
IPI00300376	Protein-glutamine gamma-glutamyltransferase E precursor	SLGIPSR	32	20.1	1.41878
IPI00300376	Protein-glutamine gamma-glutamyltransferase E precursor	VAGMLAVGK	30	11	1.03249
IPI00300376	Protein-glutamine gamma-glutamyltransferase E precursor	VITNFNSAHDTDR	37	29.4	1.02176
IPI00300376	Protein-glutamine gamma-glutamyltransferase E precursor	VPDESEVVVER	73	64.4	0.76471
IPI00301250	Isoform 1 of Epidermal growth factor receptor kinase substrate 8-like protein 1	VWAQEMLLR	36	22.4	4.61043
IPI00301936	ELAV-like protein 1	VLVDQTTGLSR	63	51.8	2.73404
IPI00302592	filamin A, alpha isoform 1	KGEITGEVR	55	33	2.69237
IPI00302860	Isoform 1 of Putative ATP-dependent RNA helicase DHX33	EAISDSLLRK	27	10.9	2.96651
IPI00303476	ATP synthase subunit beta, mitochondrial precursor	IGLFGGAGVGK	39	26.4	1.03901
IPI00303476	ATP synthase subunit beta, mitochondrial precursor	LVLEVAQHLGESTVR	27	26.2	3.23306
IPI00303476	ATP synthase subunit beta, mitochondrial precursor	TIAMDGTEGLVR	33	25.2	4.22736
IPI00304273	Apolipoprotein A-IV precursor	LGPHAGDVEGHLSFLEK	34	28.5	0.993082
IPI00304596	Non-POU domain-containing octamer-binding protein	AVVIVDDR	35	32.7	0.680232
IPI00304903	Cornifin-B	TKEPCHPK	21	9.5	3.61373
IPI00304903	Cornifin-B	VPEPCQPK	28	22.4	1.12369
IPI00304925	Heat shock 70 kDa protein 1	AQIHDLVLVGGSTR	48	35.4	1.49975
IPI00304925	Heat shock 70 kDa protein 1	ATAGDTHLGGEDFDNR	66	63.2	1.8278
IPI00304925	Heat shock 70 kDa protein 1	DNNLLGR	22	16	0.161797
IPI00304925	Heat shock 70 kDa protein 1	GGSGSGPTIEEVD	23	14.5	0.190119
IPI00304925	Heat shock 70 kDa protein 1	HWPFQVINDGDKPK	38	35	2.00591
IPI00304925	Heat shock 70 kDa protein 1	IINEPTAAAIAYGLDR	105	100.2	4.62403
IPI00304925	Heat shock 70 kDa protein 1	ITITNDKGR	36	28.5	0.762706
IPI00304925	Heat shock 70 kDa protein 1	LLQDFFNGR	59	43.4	4.75873
IPI00304925	Heat shock 70 kDa protein 1	LVNHFVEEFK	26	20.8	0.377209
IPI00304925	Heat shock 70 kDa protein 1	NALESYAFNMK	64	63.6	2.09551
IPI00304925	Heat shock 70 kDa protein 1	NQVALNPQNTVFDAK	55	45.2	0.575403
IPI00304925	Heat shock 70 kDa protein 1	NQVALNPQNTVFDAKR	22	14.2	2.50932
IPI00304925	Heat shock 70 kDa protein 1	TTPSYVAFTDTER	95	79.3	3.83089
IPI00304925	Heat shock 70 kDa protein 1	YKAEDEVQR	30	20.8	0.235751
IPI00305622	Protein-glutamine gamma-glutamyltransferase K	GSGVNAAGDGTIR	64	56	1.17776
IPI00305622	Protein-glutamine gamma-glutamyltransferase K	IYYGTEAQIGER	58	44.3	4.34662
IPI00305622	Protein-glutamine gamma-glutamyltransferase K	LEGSGLQRPK	32	23.5	3.40278
IPI00305622	Protein-glutamine gamma-glutamyltransferase K	VHTSPNAIIGK	35	34.1	0.111394
IPI00305692	Thioredoxin-like protein 1	IFINLPR	38	22.2	3.30373
IPI00306723	CCAAT/enhancer-binding protein zeta	QTLLLRPGGK	26	26.2	3.65448
IPI00335168	Isoform Non-muscle of Myosin light polypeptide 6	ALGQNPTNAEVLK	51	48.4	1.79269
IPI00335168	Isoform Non-muscle of Myosin light polypeptide 6	NKDQGTYEDYVEGLR	45	38.2	2.45639
IPI00336047	Isoform Long of Myosin-IXb	RAAVTIQACWR	21	9.8	1.21612
IPI00337335	Isoform 1 of Myosin-14	EQEVTELKK	39	30.3	0.536649
IPI00337335	Isoform 1 of Myosin-14	VAQLEEER	25	9.8	1.72346
IPI00373937	Suprabasin	ALDGINSGITHAGR	98	79.6	3.41968
IPI00373937	Suprabasin	EADKLIHHGVHHGANQAGSEAGK	32	28.3	2.47524
IPI00373937	Suprabasin	EAEKFGQGAHHAAGQAGNEAGR	22	17.4	4.2933
IPI00373937	Suprabasin	FGQGAHHAAGQAGNEAGR	103	92.7	3.78681
IPI00373937	Suprabasin	FGQGVHHAAGQAGNEAGR	74	63.8	1.12707
IPI00373937	Suprabasin	FGQGVHHAASQFGK	25	24.5	1.88777
IPI00373937	Suprabasin	FGQGVHHTAGQVGK	27	12.6	3.14671
IPI00373937	Suprabasin	GVQGLNHGMDK	22	21	1.45298
IPI00373937	Suprabasin	LGHGVHHGVNEAWK	31	28.4	4.06543
IPI00373937	Suprabasin	LGQGAHHAAGQAGK	53	38.6	0.988476
IPI00373937	Suprabasin	LGQGVNHAADQAGKEVEK	53	53	0.991394
IPI00373937	Suprabasin	VVQGLHHGVSQAGR	40	36.5	1.47653
IPI00375236	Isoform 6 of cAMP-specific 3',5'-cyclic phosphodiesterase 4D	LSPVISPR	24	19.4	3.39254
IPI00375704	Putative uncharacterized protein DKFZp686I0180 (Fragment)	ISVAAASK	22	10	1.6461
IPI00376274	V-set and immunoglobulin domain-containing protein 8	ENVFLSYQDK	25	23.7	3.22715
IPI00382470	heat shock protein 90kDa alpha (cytosolic), class A member 1 isoform 1	ELISNSSDALDK	33	25.9	1.45192
IPI00382470	heat shock protein 90kDa alpha (cytosolic), class A member 1 isoform 1	HLEINPDHSIIETLR	21	11.4	2.90379
IPI00382470	heat shock protein 90kDa alpha (cytosolic), class A member 1 isoform 1	TDTGEPMGR	28	24.5	2.20344
IPI00383247	Isoform 1 of Three prime repair exonuclease 2	AGFDGAVVR	54	32	1.09511
IPI00383247	Isoform 1 of Three prime repair exonuclease 2	TLQAFLSR	40	31.1	2.49621
IPI00387120	Ig kappa chain V-IV region Len	LLIYWASTR	52	45.2	1.70114
IPI00394718	Isoform 1 of CUB and sushi domain-containing protein 1 precursor	SHISCMPGTVR	20	9.3	1.80695
IPI00395998	60S ribosomal protein L32	AALRPLVKPK	22	22.4	1.18638
IPI00395998	60S ribosomal protein L32	HMLPSGFRK	29	21.8	1.10524
IPI00396098	Zinc finger protein 800	GLPNLITHK	21	20.8	1.03333
IPI00396378	Isoform B1 of Heterogeneous nuclear ribonucleoproteins A2/B1	GGGGNFGPGPGSNFR	37	26.6	1.96068
IPI00396378	Isoform B1 of Heterogeneous nuclear ribonucleoproteins A2/B1	GGNFGFGDSR	48	38.8	0.687047
IPI00397017	similar to ribosomal protein S15a	IVVNLTGR	48	35.2	1.16617
IPI00397017	similar to ribosomal protein S15a	WQNNLLPSR	43	24.4	2.99688
IPI00397526	Isoform 1 of Myosin-10	YLFVDR	25	7.8	4.66476
IPI00397801	Ifapsoriasin	ASHFQSHSSER	25	19.5	0.616957
IPI00397801	Ifapsoriasin	FSNSSSSNEFSK	66	64.8	0.124284
IPI00397801	Ifapsoriasin	HGSSQVWK	21	16.7	0.790306
IPI00397801	Ifapsoriasin	HGSSSVELR	37	24	0.891331
IPI00397801	Ifapsoriasin	HGTIHGQTGDTTR	41	32.8	0.709658
IPI00397801	Ifapsoriasin	HGTTHGQTGDTTR	36	31.3	3.73978
IPI00397801	Ifapsoriasin	HQEEESETEEDEEDTPGHK	49	48.9	3.45538
IPI00397801	Ifapsoriasin	SSGFAQHEYR	66	48.6	2.81266
IPI00397801	Ifapsoriasin	SVVTVIDVFYK	50	39.8	2.20013
IPI00398135	hypothetical protein LOC389435	TGAAPIIDVVR	45	30.3	2.3986
IPI00398625	Hornerin	GEQHGSSSGSSSSYGQHGSGSR	22	17.4	4.47843
IPI00398625	Hornerin	HGSGSGHSSSYGQHGSGSGWSSSSGR	29	29	3.94491
IPI00398625	Hornerin	HGSGSGQSSSYGPYR	38	38	2.87372
IPI00398625	Hornerin	HGSSSGSSSSYGQHGSGSR	46	44.4	0.492445
IPI00398625	Hornerin	QSSSYGPHGYGSGR	27	24.1	0.490179
IPI00398779	Isoform 4 of Plectin-1	LKAEATEAAR	22	16.4	2.21957
IPI00398779	Isoform 4 of Plectin-1	LLEAAAQSTK	42	30.1	1.5482
IPI00398779	Isoform 4 of Plectin-1	LRAETEQGEQQR	36	22	1.33782
IPI00398779	Isoform 4 of Plectin-1	LSYTQLLR	35	24.3	3.7413
IPI00398779	Isoform 4 of Plectin-1	MQAVQEATR	40	18.2	2.13672
IPI00398779	Isoform 4 of Plectin-1	SKEQAELEAAR	42	37.2	1.70319
IPI00398779	Isoform 4 of Plectin-1	SLSAIYLEK	28	17.2	2.19885
IPI00398837	coiled-coil domain containing 88	LMQDGHRQR	21	13	3.97697
IPI00410182	F-box/WD repeat-containing protein 12	ITLMSQSSTGK	25	12.1	2.78552
IPI00410714	Hemoglobin subunit alpha	FLASVSTVLTSK	39	36.3	2.67402
IPI00410714	Hemoglobin subunit alpha	LRVDPVNFK	20	8.4	3.08262
IPI00410714	Hemoglobin subunit alpha	TYFPHFDLSHGSAQVK	30	22.6	3.68959
IPI00410714	Hemoglobin subunit alpha	VGAHAGEYGAEALER	38	33.5	0.534206
IPI00410714	Hemoglobin subunit alpha	VLSPADK	20	8.8	0.759068
IPI00410714	Hemoglobin subunit alpha	VLSPADKTNVK	39	32.2	3.76838
IPI00411730	Isoform 1 of Serine/threonine-protein phosphatase 4 regulatory subunit 1	VPNVRVLLAK	21	8.5	1.96147
IPI00413368	Protein FAM25	LAAEGLAHR	65	54.1	2.32581
IPI00413939	Isoform 1 of Cytosolic phospholipase A2 beta	IEEPPSTAGR	59	47.6	3.63118
IPI00414676	Heat shock protein HSP 90-beta	ALLFIPR	47	16.3	3.39866
IPI00414676	Heat shock protein HSP 90-beta	ELISNASDALDKIR	77	68.4	3.03217
IPI00414676	Heat shock protein HSP 90-beta	EMLQQSK	24	13.7	2.169
IPI00414676	Heat shock protein HSP 90-beta	IDIIPNPQER	26	19.1	4.94906
IPI00414676	Heat shock protein HSP 90-beta	LGIHEDSTNR	21	17.3	2.36774
IPI00414676	Heat shock protein HSP 90-beta	LMKEILDK	22	7.7	2.16022
IPI00414860	60S ribosomal protein L37a	KIEISQHAK	36	21.7	2.77096
IPI00418163	C4B1	ASAGLLGAHAAAITAYALTLTK	38	36	2.56094
IPI00418163	C4B1	SMQGGLVGNDETVALTAFVTIALHHGLAVFQDEGAEPLK	37	32	3.90024
IPI00418163	C4B1	VGLSGMAIADVTLLSGFHALR	33	32.4	1.35097
IPI00418169	annexin A2 isoform 1	AYTNFDAER	45	37.7	0.642655
IPI00418169	annexin A2 isoform 1	DLYDAGVK	24	14.8	0.722984
IPI00418169	annexin A2 isoform 1	ELASALK	21	7.6	1.13143
IPI00418169	annexin A2 isoform 1	IMVSR	24	7.2	0.249725
IPI00418169	annexin A2 isoform 1	SALSGHLETVILGLLK	44	42.6	3.41455
IPI00418169	annexin A2 isoform 1	TNQELQEINR	59	43.9	1.19335
IPI00418169	annexin A2 isoform 1	TPAQYDASELK	56	42	0.283488
IPI00418169	annexin A2 isoform 1	VYKEMYK	22	13.5	2.29758
IPI00418169	annexin A2 isoform 1	WISIMTER	24	13.1	2.70052
IPI00418471	Vimentin	FADLSEAANR	50	40.1	1.53563
IPI00418471	Vimentin	QDVDNASLAR	47	40.3	2.24113
IPI00419585	Peptidyl-prolyl cis-trans isomerase A	EGMNIVEAMER	24	7.9	4.41907
IPI00419585	Peptidyl-prolyl cis-trans isomerase A	FEDENFILK	32	11.1	2.79815
IPI00419585	Peptidyl-prolyl cis-trans isomerase A	HVVFGK	24	15	2.47563
IPI00419585	Peptidyl-prolyl cis-trans isomerase A	KITIADCGQLE	61	37.7	1.69736
IPI00419585	Peptidyl-prolyl cis-trans isomerase A	VKEGMNIVEAMER	88	68.7	4.05127
IPI00419585	Peptidyl-prolyl cis-trans isomerase A	VSFELFADKVPK	72	60.5	3.40101
IPI00420082	Histo-blood group ABO system transferase	YVAFLK	20	20.2	1.93346
IPI00428691	Isoform 2 of Desmoglein-4 precursor	TGEIQFSR	45	35.3	0.796632
IPI00429190	Ras-related protein Rab-11A	HLTYENVER	44	31.8	1.298
IPI00429190	Ras-related protein Rab-11A	NEFNLESK	31	19.6	0.495768
IPI00429190	Ras-related protein Rab-11A	VVLIGDSGVGK	45	9.2	2.9141
IPI00429191	Eukaryotic peptide chain release factor subunit 1	GFGGIGGILR	41	28.2	2.61456
IPI00430842	IGHA1 protein	DASGVTFTWTPSSGK	49	47	2.20571
IPI00430842	IGHA1 protein	GLVWVSR	23	10.4	2.00005
IPI00430842	IGHA1 protein	SAVQGPPER	41	38.6	1.76015
IPI00430842	IGHA1 protein	TPLTATLSK	21	12.8	4.17127
IPI00430842	IGHA1 protein	VAAEDWK	31	9.7	0.102837
IPI00430842	IGHA1 protein	WLQGSQELPR	65	55.1	2.72927
IPI00430842	IGHA1 protein	YLTWASR	39	25.8	1.06744
IPI00431645	HP protein	HYEGSTVPEKK	21	15.8	4.18689
IPI00431645	HP protein	SCAVAEYGVYVK	59	55.2	0.834071
IPI00440493	ATP synthase subunit alpha, mitochondrial precursor	LELAQYR	40	23.1	0.190187
IPI00440493	ATP synthase subunit alpha, mitochondrial precursor	RLTDADAMK	23	9.1	1.7015
IPI00448925	IGHG1 protein	ALPAPIEK	21	11.6	0.912665
IPI00448925	IGHG1 protein	DTLMISR	40	14	0.737346
IPI00448925	IGHG1 protein	EPQVYTLPPSR	37	29.1	3.55979
IPI00448925	IGHG1 protein	FNWYVDGVEVHNAK	94	86	4.99014
IPI00448925	IGHG1 protein	GPSVFPLAPSSK	46	39.2	0.632535
IPI00448925	IGHG1 protein	GRFTISR	37	23.8	0.901185
IPI00448925	IGHG1 protein	GTLVTVSSASTK	60	28.7	0.230523
IPI00448925	IGHG1 protein	NQVSLTCLVK	46	36.9	0.19583
IPI00448925	IGHG1 protein	STSGGTAALGCLVK	72	50.6	3.41838
IPI00448925	IGHG1 protein	TPEVTCVVVDVSHEDPEVK	80	58.1	3.5791
IPI00448925	IGHG1 protein	VVSVLTVLHQDWLNGK	59	50.6	0.791612
IPI00453473	Histone H4	DAVTYTEHAK	43	15.2	3.0541
IPI00453473	Histone H4	DAVTYTEHAKR	35	27.6	2.96255
IPI00453473	Histone H4	DNIQGITKPAIR	70	44.9	2.90552
IPI00453473	Histone H4	ISGLIYEETR	62	54.6	0.51805
IPI00453473	Histone H4	TVTAMDVVYALK	56	50.1	1.15814
IPI00453473	Histone H4	TVTAMDVVYALKR	26	19.7	4.6712
IPI00453473	Histone H4	VFLENVIR	72	62.5	1.35286
IPI00456969	Dynein heavy chain, cytosolic	LLNTFLER	49	32.4	4.82544
IPI00456969	Dynein heavy chain, cytosolic	WFTSQVIR	31	20.9	0.601559
IPI00457284	G patch domain containing 8	LQQAAQQHIQQQLLAK	40	11.7	3.44633
IPI00465028	Isoform 1 of Triosephosphate isomerase	HVFGESDELIGQK	74	54.2	1.47819
IPI00465028	Isoform 1 of Triosephosphate isomerase	IAVAAQNCYK	51	47.4	0.546722
IPI00465028	Isoform 1 of Triosephosphate isomerase	LDEREAGITEK	24	14.8	1.76152
IPI00465028	Isoform 1 of Triosephosphate isomerase	SNVSDAVAQSTR	77	66.3	1.30703
IPI00465028	Isoform 1 of Triosephosphate isomerase	TATPQQAQEVHEK	54	49.1	4.01796
IPI00465028	Isoform 1 of Triosephosphate isomerase	VIADNVKDWSK	44	33.3	3.97843
IPI00465248	Isoform alpha-enolase of Alpha-enolase	IGAEVYHNLK	42	26.4	0.185414
IPI00465248	Isoform alpha-enolase of Alpha-enolase	KLNVTEQEK	33	14.1	3.31852
IPI00465248	Isoform alpha-enolase of Alpha-enolase	LMIEMDGTENK	59	46.1	4.40353
IPI00465248	Isoform alpha-enolase of Alpha-enolase	LNVTEQEK	23	15.6	2.71451
IPI00465361	60S ribosomal protein L13	GFSLEELR	37	26.3	3.5287
IPI00465361	60S ribosomal protein L13	LATQLTGPVMPVR	45	36.3	0.236992
IPI00465409	ankyrin repeat domain 34	RHSMQTEQIR	20	14	4.47605
IPI00465431	Galectin-3	GNDVAFHFNPR	25	24	0.686058
IPI00465431	Galectin-3	IQVLVEPDHFK	34	20.7	0.0971522
IPI00465431	Galectin-3	KLNEISK	23	5.9	1.92046
IPI00465431	Galectin-3	VAVNDAHLLQYNHR	29	25.1	0.630832
IPI00465439	Fructose-bisphosphate aldolase A	AAQEEYVKR	67	51.7	2.41316
IPI00465439	Fructose-bisphosphate aldolase A	ADDGRPFPQVIK	31	20.2	0.841961
IPI00465439	Fructose-bisphosphate aldolase A	ALANSLACQGK	31	15.7	0.31031
IPI00465439	Fructose-bisphosphate aldolase A	ALQASALK	33	10.1	0.412058
IPI00465439	Fructose-bisphosphate aldolase A	GGVVGIKVDK	56	45.1	0.788765
IPI00465439	Fructose-bisphosphate aldolase A	GILAADESTGSIAK	32	30.7	0.3394
IPI00465439	Fructose-bisphosphate aldolase A	KELSDIAHR	29	18.6	0.995132
IPI00465439	Fructose-bisphosphate aldolase A	VLAAVYK	42	12.6	1.41547
IPI00470652	Single-chain Fv (Fragment)	QVQLVQSGAEVK	65	24.1	4.57713
IPI00470657	Anti-colorectal carcinoma heavy chain	APQVYTIPPPK	39	38.6	1.04244
IPI00470657	Anti-colorectal carcinoma heavy chain	APQVYTIPPPKEQMAK	40	37	1.86503
IPI00470657	Anti-colorectal carcinoma heavy chain	DVLTITLTPK	48	40.1	1.2337
IPI00470657	Anti-colorectal carcinoma heavy chain	NTQPIMDTDGSYFVYSK	85	80.8	1.28395
IPI00470657	Anti-colorectal carcinoma heavy chain	VNSAAFPAPIEK	73	56.2	0.662447
IPI00470657	Anti-colorectal carcinoma heavy chain	VTCVVVDISK	41	30.2	2.11379
IPI00472345	IGHG3 protein	GPSVFPLAPCSR	40	29.1	2.03507
IPI00472345	IGHG3 protein	TPLGDTTHTCPR	50	50.2	0.388319
IPI00472610	IGHM protein	EPQVYTLPPSREEMTK	27	22	0.77204
IPI00472610	IGHM protein	GTTVTVSSASTK	66	60.5	3.50234
IPI00472724	Elongation factor 1-alpha	EVSTYIKK	28	28.2	3.14867
IPI00472724	Elongation factor 1-alpha	IGGIGTVPVGR	70	64.9	2.18354
IPI00472724	Elongation factor 1-alpha	KLEDGPK	32	16.4	2.73362
IPI00472724	Elongation factor 1-alpha	LPLQDVYK	27	16.6	0.212422
IPI00472724	Elongation factor 1-alpha	QTVAVGVIK	27	19.3	0.932501
IPI00472724	Elongation factor 1-alpha	STTTGHLIYK	48	38	1.32659
IPI00472724	Elongation factor 1-alpha	YEEIVK	35	14.5	0.146196
IPI00472724	Elongation factor 1-alpha	YYVTIIDAPGHR	57	48.7	0.419263
IPI00472724	Elongation factor 1-alpha	YYVTIIDAPGHRDFIK	31	18	2.89465
IPI00473014	Destrin	IFYDMK	21	10.8	2.56088
IPI00477090	IGHM protein	DGFFGNPR	20	16.3	0.419027
IPI00477090	IGHM protein	VSVFVPPR	38	38.3	1.83455
IPI00477090	IGHM protein	VTSTLTIK	20	18.5	0.635684
IPI00477090	IGHM protein	YAATSQVLLPSK	45	30.5	1.48936
IPI00478003	Alpha-2-macroglobulin precursor	ATVLNYLPK	37	18.1	2.13826
IPI00478003	Alpha-2-macroglobulin precursor	AYIFIDEAHITQALIWLSQR	45	37.6	3.46362
IPI00478003	Alpha-2-macroglobulin precursor	FEVQVTVPK	46	28.7	2.02936
IPI00478003	Alpha-2-macroglobulin precursor	LHTEAQIQEEGTVVELTGR	69	66.9	2.5304
IPI00478003	Alpha-2-macroglobulin precursor	LPPNVVEESAR	31	25.6	0.231936
IPI00478003	Alpha-2-macroglobulin precursor	QQNAQGGFSSTQDTVVALHALSK	72	71.2	0.155325
IPI00478003	Alpha-2-macroglobulin precursor	SASNMAIVDVK	51	40.2	2.50342
IPI00478003	Alpha-2-macroglobulin precursor	SIYKPGQTVK	26	15.5	0.433579
IPI00478003	Alpha-2-macroglobulin precursor	VGFYESDVMGR	70	63.5	4.40999
IPI00478003	Alpha-2-macroglobulin precursor	YGAATFTR	33	19	1.6909
IPI00478310	similar to 60S ribosomal protein L12	IGPLGLSPK	30	18.8	2.9865
IPI00478310	similar to 60S ribosomal protein L12	KVGDDIAK	30	15.5	2.09815
IPI00479163	Isoform 1 of Coiled-coil domain-containing protein 67	GQEVGLLR	21	12.1	1.23316
IPI00479217	Isoform Short of Heterogeneous nuclear ribonucleoprotein U	VTEKIPVR	36	32.1	2.65846
IPI00479366	Uncharacterized protein ENSP00000351543	GCTATLGNFAK	46	40.2	0.272716
IPI00479366	Uncharacterized protein ENSP00000351543	GTGIVSAPVPK	36	33.5	0.91483
IPI00479795	Isoform 2 of WD repeat-containing protein 47	EPANGAQNPGPAK	22	10.2	4.16224
IPI00479877	aldehyde dehydrogenase 9A1	GIKPVTLELGGK	29	29.1	1.61071
IPI00514587	Uncharacterized protein SARS	VLDLDLFR	58	47.7	4.88102
IPI00514878	Uncharacterized protein ENSP00000354933	FWANFAR	24	11.5	1.8285
IPI00549725	Phosphoglycerate mutase 1	ALPFWNEEIVPQIK	60	57.4	2.74291
IPI00549725	Phosphoglycerate mutase 1	HGESAWNLENR	49	44.4	0.717767
IPI00549725	Phosphoglycerate mutase 1	VLIAAHGNSLR	31	30.4	0.447034
IPI00550021	60S ribosomal protein L3	HGSLGFLPR	46	38.7	2.20722
IPI00550032	Ribosomal protein L15 pseudogene 3	FHHTIGGSR	23	17.8	1.13652
IPI00550032	Ribosomal protein L15 pseudogene 3	GATYGKPVHHGVNQLK	25	20.7	2.79676
IPI00550032	Ribosomal protein L15 pseudogene 3	YIQELWR	37	21.9	4.9047
IPI00550069	Ribonuclease inhibitor	ELCQGLGQPGSVLR	40	23.3	2.81068
IPI00550069	Ribonuclease inhibitor	VNPALAELNLR	43	43.2	4.57076
IPI00550239	Histone H1.0	GVGASGSFR	32	17.3	2.42407
IPI00550363	Transgelin-2	GPAYGLSR	25	19.2	0.163621
IPI00550363	Transgelin-2	IQASTMAFK	31	14.7	0.39909
IPI00550689	UPF0027 protein C22orf28	LMFEELR	24	12.6	3.01347
IPI00550991	Alpha-1-antichymotrypsin precursor	AVLDVFEEGTEASAATAVK	61	53.6	2.95814
IPI00550991	Alpha-1-antichymotrypsin precursor	DLDSQTMMVLVNYIFFK	112	99.1	0.521626
IPI00553177	Isoform 1 of Alpha-1-antitrypsin precursor	DTVFALVNYIFFK	82	72.7	2.14637
IPI00553177	Isoform 1 of Alpha-1-antitrypsin precursor	LSITGTYDLK	30	27.6	0.346144
IPI00553177	Isoform 1 of Alpha-1-antitrypsin precursor	LYHSEAFTVNFGDTEEAKK	22	17.9	0.814549
IPI00553177	Isoform 1 of Alpha-1-antitrypsin precursor	SVLGQLGITK	49	43.7	0.958082
IPI00554751	Putative uncharacterized protein DKFZp686A0568	RAEQELAGR	28	6.9	2.41543
IPI00554811	Actin-related protein 2/3 complex subunit 4	HNKPEVEVR	27	15.3	1.78655
IPI00554811	Actin-related protein 2/3 complex subunit 4	VLIEGSINSVR	54	40	1.22399
IPI00555744	RPL14 protein	GTAAAAAAAAAAAAAAAK	59	57.3	3.38662
IPI00555744	RPL14 protein	VAYVSFGPHAGK	34	29.6	3.81476
IPI00555812	Vitamin D-binding protein precursor	EDFTSLSLVLYSR	45	43.1	4.57135
IPI00640062	10 kDa protein	RNAQVNSMHR	36	9.1	2.755
IPI00641519	18 kDa protein	VAVAGANIR	23	16.4	3.69329
IPI00642117	Beta-subunit signal transducing proteins GS/GI	AGVLAGHDNR	23	23.2	2.35416
IPI00642971	eukaryotic translation elongation factor 1 delta isoform 1	IASLEVENQSLR	70	56.9	4.49637
IPI00643202	SERPINB12 protein	IGFIEEVK	28	16.3	1.06272
IPI00643202	SERPINB12 protein	TDYTLSIANR	30	28.2	4.11867
IPI00643202	SERPINB12 protein	TQTILFYGR	23	16.5	0.455755
IPI00643849	Coiled-coil alpha-helical rod protein 1	GLQLELSR	24	6.8	0.942196
IPI00644667	SAR1 gene homolog A	LVFLGLDNAGK	53	48.5	3.90297
IPI00645078	Ubiquitin-activating enzyme E1	LKSDTAAAAVR	54	45.4	2.52932
IPI00646304	peptidylprolyl isomerase B precursor	IGDEDVGR	25	17.9	0.993703
IPI00646304	peptidylprolyl isomerase B precursor	VIFGLFGK	53	41.8	4.58808
IPI00646304	peptidylprolyl isomerase B precursor	VLEGMEVVR	43	22.6	2.81845
IPI00646773	Isoform 2 of Gelsolin precursor	AGKEPGLQIWR	38	25.6	2.96231
IPI00646773	Isoform 2 of Gelsolin precursor	EVQGFESATFLGYFK	66	61	2.51001
IPI00646773	Isoform 2 of Gelsolin precursor	GGVASGFK	23	10.2	0.547189
IPI00646773	Isoform 2 of Gelsolin precursor	HVVPNEVVVQR	44	40.5	0.187117
IPI00646773	Isoform 2 of Gelsolin precursor	KGGVASGFK	31	25.2	2.23592
IPI00646773	Isoform 2 of Gelsolin precursor	TPITVVK	30	14.8	0.512641
IPI00646773	Isoform 2 of Gelsolin precursor	VVEHPEFLK	24	12.1	1.69499
IPI00654755	Hemoglobin subunit beta	FFESFGDLSTPDAVMGNPK	94	83.8	4.34759
IPI00654755	Hemoglobin subunit beta	LHVDPENFR	22	17.6	2.96348
IPI00654755	Hemoglobin subunit beta	LLVVYPWTQR	55	49.8	2.05973
IPI00654755	Hemoglobin subunit beta	SAVTALWGK	31	22.5	0.326831
IPI00654755	Hemoglobin subunit beta	VHLTPEEK	23	9.9	0.631329
IPI00654755	Hemoglobin subunit beta	VLGAFSDGLAHLDNLK	113	111	1.62206
IPI00654755	Hemoglobin subunit beta	VVAGVANALAHK	67	62.4	0.452904
IPI00658109	Creatine kinase, ubiquitous mitochondrial precursor	HTTDLDASK	26	26.2	1.27013
IPI00658109	Creatine kinase, ubiquitous mitochondrial precursor	VVVDALSGLK	52	40.5	3.27613
IPI00658130	IGL@ protein	LTVLGQPK	27	14.2	2.37224
IPI00658130	IGL@ protein	RPSGVPDR	23	14	1.19086
IPI00736860	ELK2, member of ETS oncogene family, pseudogene 1	NQVTLTCLVK	20	5	1.72787
IPI00740000	similar to deleted in malignant brain tumors 1 isoform c precursor	VEVLYR	27	25.1	0.0680568
IPI00744692	Transaldolase	AAQASDLEK	43	38.6	1.34237
IPI00744692	Transaldolase	LSFDKDAMVAR	58	49.4	2.14795
IPI00744692	Transaldolase	SYEPLEDPGVK	42	38.1	1.30362
IPI00745872	Isoform 1 of Serum albumin precursor	AAFTECCQAADK	37	29.9	0.905384
IPI00745872	Isoform 1 of Serum albumin precursor	AEFAEVSK	31	22.8	0.173873
IPI00745872	Isoform 1 of Serum albumin precursor	ALVLIAFAQYLQQCPFEDHVK	64	58	1.12249
IPI00745872	Isoform 1 of Serum albumin precursor	AVMDDFAAFVEK	65	57	0.0899527
IPI00745872	Isoform 1 of Serum albumin precursor	DAHKSEVAHR	46	36	1.74819
IPI00745872	Isoform 1 of Serum albumin precursor	DDNPNLPR	35	26	2.70563
IPI00745872	Isoform 1 of Serum albumin precursor	DLGEENFK	26	15.9	0.266099
IPI00745872	Isoform 1 of Serum albumin precursor	EFNAETFTFHADICTLSEKER	62	60.9	2.03388
IPI00745872	Isoform 1 of Serum albumin precursor	FKDLGEENFK	45	19.7	1.00492
IPI00745872	Isoform 1 of Serum albumin precursor	FQNALLVR	47	33.5	0.583807
IPI00745872	Isoform 1 of Serum albumin precursor	HPYFYAPELLFFAK	60	52.6	0.11158
IPI00745872	Isoform 1 of Serum albumin precursor	KQTALVELVK	61	60.8	0.219111
IPI00745872	Isoform 1 of Serum albumin precursor	KVPQVSTPTLVEVSR	71	64.1	4.24541
IPI00745872	Isoform 1 of Serum albumin precursor	KYLYEIAR	21	12.4	0.75938
IPI00745872	Isoform 1 of Serum albumin precursor	LDELRDEGK	37	17.4	0.495461
IPI00745872	Isoform 1 of Serum albumin precursor	LSQRFPK	21	11.2	1.41457
IPI00745872	Isoform 1 of Serum albumin precursor	LVAASQAALGL	76	74.2	1.9076
IPI00745872	Isoform 1 of Serum albumin precursor	LVNEVTEFAK	63	45.6	0.181189
IPI00745872	Isoform 1 of Serum albumin precursor	LVRPEVDVMCTAFHDNEETFLK	33	31.3	3.66597
IPI00745872	Isoform 1 of Serum albumin precursor	LVRPEVDVMCTAFHDNEETFLKK	29	23.9	1.33945
IPI00745872	Isoform 1 of Serum albumin precursor	LVTDLTK	24	15.2	0.219993
IPI00745872	Isoform 1 of Serum albumin precursor	NYAEAKDVFLGMFLYEYAR	44	39.1	2.52412
IPI00745872	Isoform 1 of Serum albumin precursor	QTALVELVK	47	14.4	2.77593
IPI00745872	Isoform 1 of Serum albumin precursor	RHPDYSVVLLLR	72	62.3	0.9704
IPI00745872	Isoform 1 of Serum albumin precursor	RHPYFYAPELLFFAK	60	57.6	0.68969
IPI00745872	Isoform 1 of Serum albumin precursor	SLHTLFGDK	33	24.3	1.03579
IPI00745872	Isoform 1 of Serum albumin precursor	SLHTLFGDKLCTVATLR	31	21	1.65897
IPI00745872	Isoform 1 of Serum albumin precursor	TCVADESAENCDK	55	40.9	1.01402
IPI00745872	Isoform 1 of Serum albumin precursor	TPVSDR	23	12.6	3.80243
IPI00745872	Isoform 1 of Serum albumin precursor	TPVSDRVTK	20	17	2.24361
IPI00745872	Isoform 1 of Serum albumin precursor	TYETTLEK	24	21.1	0.0873274
IPI00745872	Isoform 1 of Serum albumin precursor	VFDEFKPLVEEPQNLIK	63	57.8	4.17762
IPI00745872	Isoform 1 of Serum albumin precursor	VPQVSTPTLVEVSR	77	72.7	1.02164
IPI00745872	Isoform 1 of Serum albumin precursor	YICENQDSISSK	50	41.6	2.80515
IPI00745872	Isoform 1 of Serum albumin precursor	YLYEIAR	46	34	1.34784
IPI00746388	Ezrin	AKEAQDDLVK	59	31.3	0.773753
IPI00746388	Ezrin	FVIKPIDK	20	6.2	1.14708
IPI00746388	Ezrin	FVIKPIDKK	20	19.9	2.21242
IPI00746388	Ezrin	NISFNDKK	29	11.4	3.35105
IPI00746388	Ezrin	THNDIIHNENMR	29	21.5	0.536511
IPI00746388	Ezrin	VSAQEVR	38	19	1.85164
IPI00746575	CDNA FLJ36307 fis, clone THYMU2004906, moderately similar to SPLICING FACTOR, ARGININE/SERINE-RICH 2	VGDVYIPR	49	6.5	2.53562
IPI00747497	50 kDa protein	AKDPFAHLPK	30	23.3	1.12698
IPI00749250	45 kDa protein	HLWDYTFGPEK	25	21.2	1.3065
IPI00782941	sulfotransferase family, cytosolic, 1A, phenol-preferring, member 2	ILEFVGR	30	13.6	0.392379
IPI00783625	Serpin B5 precursor	GVALSNVIHK	38	28.8	0.317129
IPI00783625	Serpin B5 precursor	IIELPFQNK	29	6.2	4.56021
IPI00783625	Serpin B5 precursor	ILQHKDELNADHPFIYIIR	29	28.8	3.47286
IPI00783987	Complement C3 precursor (Fragment)	NEQVEIR	29	11.9	1.35684
IPI00783987	Complement C3 precursor (Fragment)	QGALELIK	61	14.7	0.405403
IPI00783987	Complement C3 precursor (Fragment)	SEETKENEGFTVTAEGK	30	28.8	4.62711
IPI00783987	Complement C3 precursor (Fragment)	WLNEQR	28	9.3	2.4901
IPI00783987	Complement C3 precursor (Fragment)	YYGGGYGSTQATFMVFQALAQYQK	46	43.7	0.0883663
IPI00784195	Casein kinase II alpha subunit	DNYDQLVR	20	13.9	2.21795
IPI00784201	Isoform 1 of Centrosomal protein Cep290	KITVLQVNEK	27	18	4.98301
IPI00784430	Similar to Ig kappa chain V-III region VG precursor	LLIYDASNR	35	27.7	0.684304
IPI00784807	Putative uncharacterized protein	STSESTAALGCLVK	68	56.6	0.735987
IPI00784807	Putative uncharacterized protein	VVSVLTVVHQDWLNGK	29	23.2	1.32305
IPI00784865	Putative uncharacterized protein	FSGSGSGTDFTLTITR	83	55	1.2628
IPI00784865	Putative uncharacterized protein	LLIYGASSR	46	23.1	0.317897
IPI00784985	Putative uncharacterized protein	DSTYSLSSTLTLSK	64	58.3	3.67699
IPI00784985	Putative uncharacterized protein	FSGSGSGTDFTLTISR	91	88	3.48104
IPI00784985	Putative uncharacterized protein	SGTASVVCLLNNFYPR	68	62.4	2.98444
IPI00784985	Putative uncharacterized protein	VDNALQSGNSQESVTEQDSKDSTYSLSSTLTLSK	98	92.6	3.78905
IPI00784985	Putative uncharacterized protein	VYACEVTHQGLSSPVTK	81	70.3	1.83251
IPI00785142	Small nuclear ribonucleoprotein polypeptide N variant	VLGLVLLR	64	59.3	3.20308
IPI00785200	Putative uncharacterized protein	VTISCSGSR	24	24	0.200829
IPI00787265	similar to aminopeptidase puromycin sensitive	VALSNMNVIDR	51	32.5	1.70959
IPI00787531	similar to Cyclin G-associated kinase	LLLQVGQER	22	9.9	2.46635
IPI00789324	JUP protein	AAMIVNQLSK	50	37.3	1.55347
IPI00789324	JUP protein	AGDKDDITEPAVCALR	27	16.2	0.319513
IPI00789324	JUP protein	ATIGLIR	32	16	1.45364
IPI00789324	JUP protein	EGLLAIFK	43	26.2	3.23799
IPI00789324	JUP protein	HPEAEMAQNSVR	44	25.9	0.913721
IPI00789324	JUP protein	HVAAGTQQPYTDGVR	34	29.8	3.1802
IPI00789324	JUP protein	ISEDKNPDYR	46	37.4	2.52776
IPI00789324	JUP protein	LADGLQK	36	10.5	2.03919
IPI00789324	JUP protein	LAEPSQLLK	48	30.5	2.38391
IPI00789324	JUP protein	LLNQPNQWPLVK	38	37.7	0.102414
IPI00789324	JUP protein	LLWTTSR	31	17.3	2.92126
IPI00789324	JUP protein	LNYGIPAIVK	32	32	2.04408
IPI00789324	JUP protein	LVQLLVK	49	23.2	2.83531
IPI00789324	JUP protein	MEIFR	26	11.2	1.22985
IPI00789324	JUP protein	NLALCPANHAPLQEAAVIPR	46	46.2	2.6742
IPI00789324	JUP protein	QEGLESVLK	27	20	1.14635
IPI00789324	JUP protein	RALMGSPQLVAAVVR	23	17.4	1.0153
IPI00789324	JUP protein	SGGIPALVR	29	18	1.49208
IPI00789324	JUP protein	TLVTQNSGVEALIHAILR	30	8.6	3.70299
IPI00789324	JUP protein	TMQNTSDLDTAR	72	62.1	0.0284819
IPI00791863	CDNA FLJ20607 fis, clone KAT06217	AFAGVPTR	20	6	3.88625
IPI00792454	30 kDa protein	SVEADINGLR	42	26.8	0.462591
IPI00793074	Isoform 1 of MAGUK p55 subfamily member 2	MVGIRK	22	7.3	4.66709
IPI00794461	Histone H2B.d	AMGIMNSFVNDIFER	99	85.8	0.845452
IPI00794461	Histone H2B.d	EIQTAVR	28	15.9	2.34497
IPI00794461	Histone H2B.d	ESYSVYVYK	27	22.7	0.146103
IPI00794461	Histone H2B.d	IAGEASR	39	19.4	2.26399
IPI00794461	Histone H2B.d	LAHYNKR	33	10.6	2.64301
IPI00794461	Histone H2B.d	QVHPDTGISSK	28	26.7	1.63803
IPI00794779	DNA polymerase theta	EGMLQSDQTGLSRK	23	5.2	3.37209
IPI00796364	51 kDa protein	ETMQFLNDR	44	35.6	0.8999
IPI00796364	51 kDa protein	ILDELTLCK	63	51.4	1.59447
IPI00796364	51 kDa protein	LECEINTYR	35	30.4	2.45951
IPI00796364	51 kDa protein	LVVQIDNAK	42	24.7	2.65086
IPI00796364	51 kDa protein	SNHEQEVNTLR	60	25.2	1.78342
IPI00796379	B2M protein	VNHVTLSQPK	35	35.3	1.42329
IPI00796921	TFG protein	LLSNDEVTIK	24	15.8	0.313189
IPI00796945	70 kDa protein	EFSPFGTITSAK	36	36.1	4.99542
IPI00807428	Putative uncharacterized protein	AAPSVTLFPPSSEELQANK	65	60.3	3.71711
IPI00807428	Putative uncharacterized protein	AGVETTTPSK	54	40	3.1022
IPI00807428	Putative uncharacterized protein	SYSCQVTHEGSTVEK	81	79.6	2.66905
IPI00807428	Putative uncharacterized protein	VTVLGQPK	35	18.9	1.6362
IPI00807428	Putative uncharacterized protein	YAASSYLSLTPEQWK	95	82.6	2.14998
IPI00827508	25 kDa protein	DTLYEAVR	42	29.4	0.582593
IPI00827508	25 kDa protein	FSGTVR	32	18.4	0.430659
IPI00827674	Isoform 2 of Nucleolin	ALELTGLK	41	27.3	1.34373
IPI00829640	IGL@ protein	AGVETTKPSK	39	25.3	2.5072
IPI00829640	IGL@ protein	ANPTVTLFPPSSEELQANK	45	33.8	0.278197
IPI00829640	IGL@ protein	ITCQGDSLR	37	25.9	1.75229
IPI00829697	Uncharacterized protein ENSP00000375030	SEDTAMYYCAR	70	69.4	2.79223
IPI00848226	Guanine nucleotide-binding protein subunit beta-2-like 1	DETNYGIPQR	20	15.1	3.12105
IPI00867533	60S ribosomal protein L6	ASITPGTILIILTGR	52	51.7	2.74445
IPI00867533	60S ribosomal protein L6	HLTDAYFK	24	19.3	0.20977
IPI00867533	60S ribosomal protein L6	VLATVTKPVGGDK	38	34.1	1.93824
IPI00867736	hypothetical protein LOC253970	MLIIHTA	25	12.8	0.904458
IPI00868801	Similar to Acidic leucine-rich nuclear phosphoprotein 32 family member B	KLELSENR	35	13.6	2.28732
IPI00871576	Dopamine receptor interacting protein 4	FTDLFEK	32	26	1.92693
IPI00871576	Dopamine receptor interacting protein 4	LALASLGYEK	32	21.6	2.55999
IPI00873403	20 kDa protein	KTAMAAAK	32	12.9	4.36836
IPI00877060	SCCA2/SCCA1 fusion protein isoform 1	AATYHVDR	42	35.6	2.2012
IPI00877060	SCCA2/SCCA1 fusion protein isoform 1	DNTAQQISK	37	30.2	2.63738
IPI00877060	SCCA2/SCCA1 fusion protein isoform 1	FKVEESYDLK	29	13.7	3.47033
IPI00877060	SCCA2/SCCA1 fusion protein isoform 1	GLVLSGVLHK	36	36.3	0.926327
IPI00877060	SCCA2/SCCA1 fusion protein isoform 1	IANKLFGEK	36	28	1.34539
IPI00877060	SCCA2/SCCA1 fusion protein isoform 1	INSWVESQTNEK	67	53.1	2.58982
IPI00877060	SCCA2/SCCA1 fusion protein isoform 1	KINSWVESQTNEK	72	58.4	0.587541
IPI00877060	SCCA2/SCCA1 fusion protein isoform 1	LEEKLTAEK	38	22.6	1.37331
IPI00877060	SCCA2/SCCA1 fusion protein isoform 1	SGNVHHQFQK	54	40.7	3.5751
IPI00877060	SCCA2/SCCA1 fusion protein isoform 1	STDAYELK	35	27	0.126693
IPI00877060	SCCA2/SCCA1 fusion protein isoform 1	SVQMMR	20	8.5	3.13734
IPI00877060	SCCA2/SCCA1 fusion protein isoform 1	TNSILFYGR	55	43.6	1.86057
IPI00877060	SCCA2/SCCA1 fusion protein isoform 1	VLEIPYK	29	22.4	2.50505
IPI00877060	SCCA2/SCCA1 fusion protein isoform 1	VLEIPYKGK	24	24.2	1.26401

## Sheet: INI1
Accession number	Description	Sequence	Score	Peptide delta score	Absolute calibrated mass relative error [ppm]
IPI00000811	Proteasome subunit beta type-6 precursor	LAAIAESGVER	56	44.2	0.0205194
IPI00000811	Proteasome subunit beta type-6 precursor	TTTGSYIANR	22	21.6	2.55345
IPI00000874	Peroxiredoxin-1	SVDETLR	18	6.2	1.26963
IPI00001449	Protocadherin beta 13 precursor	LQSYEVNIEAR	18	12.3	1.18831
IPI00001707	Isoform 1 of Bromodomain-containing protein 7	ELQEAQNER	32	22.5	2.51124
IPI00003627	Isoform 1 of Actin-like protein 6A	LIANNTTVER	56	48.6	1.22527
IPI00003843	Isoform A1 of Tight junction protein ZO-2	LGNWLAVR	25	12.7	4.21922
IPI00004573	Polymeric immunoglobulin receptor precursor	ADAAPDEKVLDSGFR	29	22.4	1.54495
IPI00004573	Polymeric immunoglobulin receptor precursor	AIQDPR	18	5.1	0.341238
IPI00004573	Polymeric immunoglobulin receptor precursor	APAFEGR	21	11.7	1.37598
IPI00004573	Polymeric immunoglobulin receptor precursor	DVSLAK	22	7.6	0.0799335
IPI00004573	Polymeric immunoglobulin receptor precursor	IIEGEPNLK	34	22.2	0.506291
IPI00004573	Polymeric immunoglobulin receptor precursor	LFAEEK	21	0	0.829354
IPI00004573	Polymeric immunoglobulin receptor precursor	LVSLTLNLVTR	66	60.9	4.46386
IPI00004573	Polymeric immunoglobulin receptor precursor	TTVEIK	24	9.8	0.870849
IPI00004573	Polymeric immunoglobulin receptor precursor	VLDSGFR	20	10.7	0.323641
IPI00004573	Polymeric immunoglobulin receptor precursor	VLDSGFREIENK	52	38.6	1.7687
IPI00004573	Polymeric immunoglobulin receptor precursor	VYTVDLGR	44	23.2	0.867572
IPI00004656	Beta-2-microglobulin	IQVYSR	15	14.6	0.100847
IPI00005084	Asparagine synthetase domain-containing protein 1	ANLTLPR	34	23.8	0.17226
IPI00005137	Hairy/enhancer-of-split related with YRPW motif-like protein	YLGVLEGPSSR	16	14.6	6.54114
IPI00005171	HLA class II histocompatibility antigen, DR alpha chain precursor	ANLEIMTKR	18	16.9	1.89397
IPI00005721	Neutrophil defensin 1 precursor	IPACIAGER	43	17.3	0.203903
IPI00005721	Neutrophil defensin 1 precursor	YGTCIYQGR	48	48.5	1.75318
IPI00006158	Lymphoid-restricted membrane protein	SIKFLSQCAAR	16	5.7	9.75735
IPI00006499	Isoform 1 of Uncharacterized protein KIAA0753	AKEIDSMQK	15	3.2	4.25661
IPI00007047	Protein S100-A8	ALNSIIDVYHK	26	13	1.98727
IPI00007047	Protein S100-A8	GADVWFK	40	21.6	2.38159
IPI00007047	Protein S100-A8	LLETECPQYIR	86	70.5	0.405559
IPI00007047	Protein S100-A8	YSLIK	28	0	1.82216
IPI00007244	Isoform H17 of Myeloperoxidase precursor	LATELK	34	18.3	0.277014
IPI00007244	Isoform H17 of Myeloperoxidase precursor	LDNRYQPMEPNPR	17	10.2	2.79209
IPI00007244	Isoform H17 of Myeloperoxidase precursor	QALAQISLPR	85	79.6	1.39606
IPI00007244	Isoform H17 of Myeloperoxidase precursor	SPTLGASNR	34	29.3	0.963208
IPI00007244	Isoform H17 of Myeloperoxidase precursor	VVLEGGIDPILR	83	65.6	0.278861
IPI00007244	Isoform H17 of Myeloperoxidase precursor	YLPTYR	16	7.8	0.21172
IPI00007425	desmocollin 1 isoform Dsc1b preproprotein	ILQQIPDHPK	20	19.1	0.362334
IPI00007425	desmocollin 1 isoform Dsc1b preproprotein	VQDQDLPNTPHSK	45	40.3	0.0791596
IPI00007425	desmocollin 1 isoform Dsc1b preproprotein	VTIFTVPENCR	9	8.2	7.05833
IPI00007750	Tubulin alpha-4A chain	LSVDYGKK	22	14.7	1.46149
IPI00007765	Stress-70 protein, mitochondrial precursor	VLENAEGAR	60	49.9	1.41565
IPI00007778	Di-N-acetylchitobiase precursor	MSINPKK	21	12	8.98626
IPI00007840	Isoform 1 of ATP-binding cassette sub-family G member 8	ASLLDVITGR	34	16.4	2.91732
IPI00007840	Isoform 1 of ATP-binding cassette sub-family G member 8	IQFSR	6	0	1.21546
IPI00008215	NADP-dependent malic enzyme	AIVVTDGER	20	20.5	1.60382
IPI00009066	similar to protein tyrosine phosphatase, receptor type, Q isoform 1 precursor	RSNGNEER	17	3	7.25073
IPI00009217	Alpha-(1,3)-fucosyltransferase	MNNAGHGPTR	15	8.8	2.04785
IPI00010133	Coronin-1A	AVFVSEGK	25	14.6	0.796677
IPI00010133	Coronin-1A	ILTTGFSR	15	15	0.062568
IPI00010303	Serpin B4	LLTEFNK	18	13.5	0.752481
IPI00010303	Serpin B4	STDAYELK	24	23.7	0.114111
IPI00010303	Serpin B4	TNSILFYGR	31	29.8	0.159101
IPI00010303	Serpin B4	VLEIPYK	24	20.3	0.856398
IPI00010402	Putative uncharacterized protein	DEMRALAGNPK	2	0.5	3.72007
IPI00010402	Putative uncharacterized protein	VYSTSVTGSR	38	30.1	1.71289
IPI00010903	Dopey family member 1	VLNEFIMK	16	12.1	11.3737
IPI00011229	Cathepsin D precursor	VGFAEAAR	38	21.9	0.33156
IPI00012200	Conserved hypothetical protein	ANITLSGK	20	0	1.13132
IPI00012213	Caspase recruitment domain-containing protein 14	GQLDPSR	44	32.4	0.0814058
IPI00012645	Isoform 1 of Spectrin beta chain, brain 2	GEMSGRLGPLK	23	13.4	5.11972
IPI00013885	Caspase-14 precursor	FQQAIDSR	21	9	0.555501
IPI00013885	Caspase-14 precursor	KTNPEIQSTLR	37	35	1.17499
IPI00013885	Caspase-14 precursor	MAEAELVQEGK	71	62.3	1.89906
IPI00013885	Caspase-14 precursor	TNPEIQSTLR	59	44.6	0.43058
IPI00013885	Caspase-14 precursor	VYIIQACR	34	22.9	3.67347
IPI00013895	Protein S100-A11	ISSPTETER	38	28	1.42405
IPI00013933	Isoform DPI of Desmoplakin	ETQSQLETER	54	41.1	0.50422
IPI00013933	Isoform DPI of Desmoplakin	FLNEQK	16	0.6	0.657457
IPI00013933	Isoform DPI of Desmoplakin	GLQDSIR	23	1.8	0.196497
IPI00013933	Isoform DPI of Desmoplakin	ILEYKR	14	6	0.0707375
IPI00013933	Isoform DPI of Desmoplakin	IQSQFTDAQK	56	42.4	0.131196
IPI00013933	Isoform DPI of Desmoplakin	IVQLKPR	25	22.5	0.976552
IPI00013933	Isoform DPI of Desmoplakin	LGIYEAMK	12	3.4	0.0355102
IPI00013933	Isoform DPI of Desmoplakin	LLEAASVSSK	34	18.7	0.493013
IPI00013933	Isoform DPI of Desmoplakin	LLSAER	21	0	0.255635
IPI00013933	Isoform DPI of Desmoplakin	LQDTSSYAK	19	19.1	2.04646
IPI00013933	Isoform DPI of Desmoplakin	QLLQEQESVK	26	25.8	3.61921
IPI00013933	Isoform DPI of Desmoplakin	QLQNIIQATSR	51	51.2	4.32477
IPI00013933	Isoform DPI of Desmoplakin	QVQNLVNK	20	18.7	1.38733
IPI00013933	Isoform DPI of Desmoplakin	RVEEDIQQQK	28	10.4	1.25146
IPI00013933	Isoform DPI of Desmoplakin	SQLQISNNR	47	43.1	0.916362
IPI00013933	Isoform DPI of Desmoplakin	STLEAETR	46	35.2	0.927927
IPI00013933	Isoform DPI of Desmoplakin	VTQLTDR	30	12.3	0.956687
IPI00013933	Isoform DPI of Desmoplakin	YEVTSGGGGTSR	59	44.3	1.40958
IPI00013933	Isoform DPI of Desmoplakin	YGDGIQLTR	59	49.4	0.728055
IPI00013933	Isoform DPI of Desmoplakin	YIELLTR	18	9.6	1.58469
IPI00014168	Protein p65	GSPIPKNR	15	14.7	10.817
IPI00014220	Isoform 1 of Uncharacterized protein KIAA0841	QQKENLGQALK	29	7.8	8.27277
IPI00014898	Isoform 1 of Plectin-1	RAQQQAEAER	19	4.1	9.05619
IPI00015345	Cadherin EGF LAG seven-pass G-type receptor 3 precursor	TDALGGAQGPSK	15	10.1	3.76867
IPI00017669	Isoform 1 of SWI/SNF-related matrix-associated actin-dependent regulator of chromatin subfamily E member 1	AEAALEEESR	73	60.4	0.0694416
IPI00017669	Isoform 1 of SWI/SNF-related matrix-associated actin-dependent regulator of chromatin subfamily E member 1	AEAALEEESRQR	23	6.6	1.65841
IPI00017669	Isoform 1 of SWI/SNF-related matrix-associated actin-dependent regulator of chromatin subfamily E member 1	FLESTDSFNNELKR	20	4.2	3.90358
IPI00017669	Isoform 1 of SWI/SNF-related matrix-associated actin-dependent regulator of chromatin subfamily E member 1	IAAEIAQAEEQAR	101	89.1	0.938103
IPI00017669	Isoform 1 of SWI/SNF-related matrix-associated actin-dependent regulator of chromatin subfamily E member 1	IEYNESMK	10	9.3	4.30512
IPI00017669	Isoform 1 of SWI/SNF-related matrix-associated actin-dependent regulator of chromatin subfamily E member 1	IIGGMWR	8	5.3	0.0706918
IPI00017669	Isoform 1 of SWI/SNF-related matrix-associated actin-dependent regulator of chromatin subfamily E member 1	KVWDQVK	40	24	0.00665782
IPI00017669	Isoform 1 of SWI/SNF-related matrix-associated actin-dependent regulator of chromatin subfamily E member 1	LGGNPGTNSR	47	29.5	0.213367
IPI00017669	Isoform 1 of SWI/SNF-related matrix-associated actin-dependent regulator of chromatin subfamily E member 1	LISEILSESVVPDVR	58	54.8	6.99463
IPI00017669	Isoform 1 of SWI/SNF-related matrix-associated actin-dependent regulator of chromatin subfamily E member 1	LWEIGK	23	0	0.249183
IPI00017669	Isoform 1 of SWI/SNF-related matrix-associated actin-dependent regulator of chromatin subfamily E member 1	MQVLKR	36	2.6	0.323103
IPI00017669	Isoform 1 of SWI/SNF-related matrix-associated actin-dependent regulator of chromatin subfamily E member 1	QVQSLMVHQR	59	52.2	1.55142
IPI00017669	Isoform 1 of SWI/SNF-related matrix-associated actin-dependent regulator of chromatin subfamily E member 1	SQSSIVPEEEQAANKGEEK	17	15.5	0.597121
IPI00017669	Isoform 1 of SWI/SNF-related matrix-associated actin-dependent regulator of chromatin subfamily E member 1	SRAEAALEEESR	68	48.7	1.5233
IPI00017669	Isoform 1 of SWI/SNF-related matrix-associated actin-dependent regulator of chromatin subfamily E member 1	SVVTTAR	16	1.9	1.0921
IPI00017669	Isoform 1 of SWI/SNF-related matrix-associated actin-dependent regulator of chromatin subfamily E member 1	VEVDMEK	18	13.3	1.58094
IPI00017670	Sphingomyelin phosphodiesterase 2	EAWTELGLGMAQAR	22	9	0.917999
IPI00017910	82 kDa protein	DKAAAAAVLGAVR	16	9.5	9.0217
IPI00017987	Cornifin-A	VPEPCQPK	18	9.3	1.41506
IPI00018335	Isoform Flt1 of Vascular endothelial growth factor receptor 1 precursor	KQQVLETVAGK	26	7.4	7.10354
IPI00018534	Histone H2B type 1-L	EIQTAVR	27	9.8	1.14596
IPI00018534	Histone H2B type 1-L	ESYSVYVYK	25	24.6	1.99372
IPI00018534	Histone H2B type 1-L	LLLPGELAK	13	2.2	2.02786
IPI00018534	Histone H2B type 1-L	QVHPDTGISSK	43	40.2	0.0558591
IPI00018934	Isoform 1 of Sodium channel protein type 1 subunit alpha	NSNLSQTSRSSR	17	4.5	11.1488
IPI00019038	Lysozyme C precursor	ATNYNAGDR	54	44.7	3.62463
IPI00019038	Lysozyme C precursor	AWVAWR	31	18.1	2.00403
IPI00019038	Lysozyme C precursor	DPQGIR	17	8.4	0.844467
IPI00019038	Lysozyme C precursor	LGMDGYR	25	11.4	1.19782
IPI00019038	Lysozyme C precursor	VVRDPQGIR	31	23.5	1.33032
IPI00019038	Lysozyme C precursor	WESGYNTR	26	20.2	0.137835
IPI00019038	Lysozyme C precursor	YWCNDGK	29	27.5	0.7591
IPI00019223	Isoform 1 of A-kinase anchor protein 9	LELSQR	33	0	0.368291
IPI00020196	Armadillo repeat-containing protein 6	HEQNR	18	12	0.410995
IPI00021439	Actin, cytoplasmic 1	AGFAGDDAPR	74	59.5	0.939676
IPI00021439	Actin, cytoplasmic 1	DSYVGDEAQSK	55	53.4	0.643896
IPI00021439	Actin, cytoplasmic 1	DSYVGDEAQSKR	44	41.8	0.335885
IPI00021439	Actin, cytoplasmic 1	EITALAPSTMK	42	30.3	0.846834
IPI00021439	Actin, cytoplasmic 1	GYSFTTTAER	55	52.5	0.967929
IPI00021439	Actin, cytoplasmic 1	IIAPPER	30	10.7	0.505775
IPI00021439	Actin, cytoplasmic 1	IIAPPERK	29	15.1	0.125756
IPI00021439	Actin, cytoplasmic 1	LDLAGR	35	0	0.103714
IPI00021439	Actin, cytoplasmic 1	QEYDESGPSIVHR	25	23.1	1.12611
IPI00021439	Actin, cytoplasmic 1	VAPEEHPVLLTEAPLNPK	38	10.8	2.87378
IPI00021447	Alpha-amylase 2B precursor	IYVSDDGK	20	16.3	0.0872635
IPI00021493	Isoform 1 of Tankyrase-1	GANVNEKNK	24	4	0.918096
IPI00021812	Neuroblast differentiation-associated protein AHNAK	ADIDVSGPK	30	0	0.0741076
IPI00021812	Neuroblast differentiation-associated protein AHNAK	ADVVVSGPK	5	4.7	4.47651
IPI00021854	Apolipoprotein A-II precursor	SPELQAEAK	50	44.9	1.46449
IPI00021885	Isoform 1 of Fibrinogen alpha chain precursor	QLEQVIAK	27	5	0.764247
IPI00022431	Alpha-2-HS-glycoprotein precursor	AHYDLR	25	9.7	0.596774
IPI00022431	Alpha-2-HS-glycoprotein precursor	CDSSPDSAEDVR	83	75	1.18824
IPI00022431	Alpha-2-HS-glycoprotein precursor	CNLLAEK	32	13.4	2.21671
IPI00022479	guanine nucleotide exchange factor p532	GPQLPDFER	16	3	0.0191169
IPI00022822	Isoform 2 of Collagen alpha-1(XVIII) chain precursor	GNLGSKGER	22	10.2	1.18436
IPI00022827	Isoform 1 of STE20-like serine/threonine-protein kinase	ELIAEAK	32	0	0.702392
IPI00022890	Ig lambda chain V region 4A precursor	FSGSLLGGK	27	18.4	1.44129
IPI00023078	Skin-specific protein 32	TFGVSPLR	30	25.6	1.14049
IPI00024007	Isoform B of Smoothelin	SLSVLSPR	17	16	0.548977
IPI00024138	Uncharacterized protein ENSP00000374816	LLIYGASTR	35	2.4	0.296195
IPI00025753	Desmoglein-1 precursor	EMQDLGGGER	24	18.7	1.53338
IPI00025753	Desmoglein-1 precursor	ESSNVVVTER	75	54.7	0.0456778
IPI00025753	Desmoglein-1 precursor	IHSDCAANQQVTYR	39	36.7	0.430721
IPI00025753	Desmoglein-1 precursor	TNVGILK	36	5.8	0.814143
IPI00025803	Insulin receptor	ESLVISGLR	28	17.3	2.44155
IPI00026256	Filaggrin	ENLPISGHK	26	10	0.099298
IPI00026256	Filaggrin	HHEASSRADSSR	7	0.3	9.5804
IPI00026256	Filaggrin	LAQAYYESTR	56	56	3.16708
IPI00026256	Filaggrin	QSESSHGWTGPSTGVR	10	8.4	3.44902
IPI00026256	Filaggrin	TENTRLGDNR	8	3.1	0.227594
IPI00026314	Isoform 1 of Gelsolin precursor	AVEVLPK	14	8.9	0.317546
IPI00026314	Isoform 1 of Gelsolin precursor	TASDFITK	35	19.1	0.525089
IPI00027350	Peroxiredoxin-2	QITVNDLPVGR	41	23.2	2.09917
IPI00027350	Peroxiredoxin-2	SVDEALR	29	10.6	1.93588
IPI00027409	Myeloblastin precursor	LVNVVLGAHNVR	33	32.8	2.59327
IPI00027462	Protein S100-A9	DLQNFLK	26	8	0.879192
IPI00027462	Protein S100-A9	LTWASHEK	9	8.8	0.678578
IPI00027497	Glucose-6-phosphate isomerase	INYTEGR	43	35	0.458563
IPI00027497	Glucose-6-phosphate isomerase	SPEDLER	45	20.4	1.09013
IPI00027547	Dermcidin precursor	DAVEDLESVGK	55	24.1	0.455454
IPI00027547	Dermcidin precursor	ENAGEDPGLAR	67	55.8	0.337004
IPI00027769	Leukocyte elastase precursor	VVLGAHNLSR	49	49	0.448862
IPI00028064	Cathepsin G precursor	NVNPVALPR	22	22.1	1.0099
IPI00028064	Cathepsin G precursor	SSGVPPEVFTR	25	10.7	2.64493
IPI00029695	Isoform A of SWI/SNF-related matrix-associated actin-dependent regulator of chromatin subfamily B member 1	AVSISTEPPTYLR	54	47.5	0.177029
IPI00029695	Isoform A of SWI/SNF-related matrix-associated actin-dependent regulator of chromatin subfamily B member 1	AVSISTEPPTYLREQK	26	26	0.672885
IPI00029695	Isoform A of SWI/SNF-related matrix-associated actin-dependent regulator of chromatin subfamily B member 1	GQLSWHQK	38	28.4	2.44758
IPI00029695	Isoform A of SWI/SNF-related matrix-associated actin-dependent regulator of chromatin subfamily B member 1	LATVEER	38	14.6	3.39568
IPI00029695	Isoform A of SWI/SNF-related matrix-associated actin-dependent regulator of chromatin subfamily B member 1	LDMEIDGQK	50	35.8	0.939361
IPI00029695	Isoform A of SWI/SNF-related matrix-associated actin-dependent regulator of chromatin subfamily B member 1	RLANTAPAW	19	15.7	0.175973
IPI00029695	Isoform A of SWI/SNF-related matrix-associated actin-dependent regulator of chromatin subfamily B member 1	RLATVEER	26	12	2.30953
IPI00029695	Isoform A of SWI/SNF-related matrix-associated actin-dependent regulator of chromatin subfamily B member 1	TFGQKPVK	19	7.4	1.3375
IPI00029695	Isoform A of SWI/SNF-related matrix-associated actin-dependent regulator of chromatin subfamily B member 1	YPSLWR	15	4.8	0.618169
IPI00029822	SMARCA4 isoform 2	AFVPQLR	19	15.4	0.927505
IPI00029822	SMARCA4 isoform 2	AQIMAYK	29	4.6	0.554182
IPI00029822	SMARCA4 isoform 2	ASGKFELLDR	15	12.4	3.6232
IPI00029822	SMARCA4 isoform 2	AVATYHANTER	43	39.2	1.11634
IPI00029822	SMARCA4 isoform 2	DSDAGSSTPTTSTR	76	75.1	2.32419
IPI00029822	SMARCA4 isoform 2	EVEAQLPEK	16	15.9	4.09851
IPI00029822	SMARCA4 isoform 2	GLDPVEILQER	63	58.5	3.60664
IPI00029822	SMARCA4 isoform 2	IGQQNEVR	58	44.6	0.650713
IPI00029822	SMARCA4 isoform 2	ITPIQKPR	16	11.6	1.35264
IPI00029822	SMARCA4 isoform 2	IVDAVIK	35	9.8	0.846423
IPI00029822	SMARCA4 isoform 2	LCTVNSVEEK	28	16.3	0.463431
IPI00029822	SMARCA4 isoform 2	LLNFQR	23	7.3	1.90061
IPI00029822	SMARCA4 isoform 2	LSPNPPNLTK	23	22.5	0.249906
IPI00029822	SMARCA4 isoform 2	LTQVLNTHYVAPR	41	36.1	1.00289
IPI00029822	SMARCA4 isoform 2	VIQAGMFDQK	45	41.1	0.0307786
IPI00030267	Isoform 1 of Glutamine-rich protein 2	LQLGVLR	23	11.1	0.57867
IPI00030730	Phenol sulfotransferase 1A5*1A possible alternative splicing form	ILEFVGR	20	13	0.190247
IPI00031008	Isoform 1 of Tenascin precursor	KSIPVSAR	15	12.5	1.37796
IPI00031036	Chloride anion exchanger	TNIYKNK	26	17.4	0.0116045
IPI00031425	Histidine ammonia-lyase	GQIEVAFR	35	23.3	3.0876
IPI00031425	Histidine ammonia-lyase	TVIPINK	13	11.4	1.30471
IPI00031425	Histidine ammonia-lyase	VQDAYTLR	31	25.1	0.261031
IPI00031564	Uncharacterized protein C7orf24	SNLNSLDEQEGVK	77	69.9	0.351359
IPI00032214	Bromodomain-containing protein 1	RLQSSLQSQR	10	3	11.0247
IPI00032214	Bromodomain-containing protein 1	SEQEPGGGLGR	15	15.2	5.32836
IPI00032224	PRO1995	GLVCQTKK	18	9.7	7.35239
IPI00033583	Serpin B12	IGFIEEVK	19	0	1.50875
IPI00038356	Uncharacterized protein ARG1	GGVEEGPTVLRK	50	44.9	0.924045
IPI00038356	Uncharacterized protein ARG1	TIGIIGAPFSK	30	30.3	1.81293
IPI00056504	Ubiquitin-conjugating enzyme E2 E3	MSSDRQR	15	4.3	8.25468
IPI00059472	Vesicle transport through interaction with t-SNAREs homolog 1A	QCNLSLAPKA	16	6.6	6.21393
IPI00060800	Protein UNQ773/PRO1567 precursor	LGDSWDVK	52	32.6	0.420945
IPI00060800	Protein UNQ773/PRO1567 precursor	VSVGLLLVK	79	63.8	1.27147
IPI00062599	71 kDa protein	IFISNTFNPAK	51	43.7	2.10141
IPI00062599	71 kDa protein	KLDQTIMR	12	5.6	1.61734
IPI00062599	71 kDa protein	TATTQETDGFQVK	65	55.8	0.273898
IPI00071509	Isoform 2 of Plakophilin-1	LLQSGNSDVVR	67	54.6	0.344275
IPI00071509	Isoform 2 of Plakophilin-1	SGASLLSNMSR	60	50.5	0.887569
IPI00081836	Histone H2A type 1-H	AGLQFPVGR	29	26.6	1.09562
IPI00081836	Histone H2A type 1-H	NDEELNKLLGK	46	37.6	1.92212
IPI00095592	similar to FRAS1-related extracellular matrix protein 3 precursor	SLDNRLPQITTNR	15	1.2	9.47694
IPI00102377	Ankyrin repeat domain-containing protein 27	ELAQLNKCTSPQQK	20	0	0.191207
IPI00104050	Thyroid hormone receptor-associated protein 3	EAQVNVR	20	4.2	1.49064
IPI00107282	Similar to MYST histone acetyltransferase (monocytic leukemia) 3	AAEFNSNLNR	77	64.4	0.388384
IPI00152881	Shroom	SSPATADKR	48	30.2	0.90475
IPI00154283	Isoform 1 of Protein KIAA1524	EVQNQLVDR	16	1.7	9.98515
IPI00155647	Isoform 2 of PDZ domain-containing protein 2	KGAAHPDPSK	15	10.2	1.66887
IPI00159969	Isoform 1 of RE1-silencing transcription factor	SKNNSQEVPK	15	0	9.03746
IPI00161498	Nitrous oxide reductase, N-terminal domain containing protein	GTVMGSLLGK	17	6.4	5.83444
IPI00166200	Gasdermin	GCVLAFR	27	21.4	0.592207
IPI00166866	IGHA1 protein	EKYLTWASR	34	26.4	2.94601
IPI00166866	IGHA1 protein	FTISR	16	8	0.46484
IPI00166866	IGHA1 protein	GTTVTVSSASPTSPK	71	65.6	1.02744
IPI00166866	IGHA1 protein	QEPSQGTTTFAVTSILR	109	105.3	5.26672
IPI00166866	IGHA1 protein	TFTCTAAYPESK	72	51.4	0.619997
IPI00166866	IGHA1 protein	TPLTATLSK	25	16.3	0.578941
IPI00166866	IGHA1 protein	VAAEDWK	42	16.3	0.79667
IPI00166866	IGHA1 protein	VAAEDWKK	27	14.3	1.65804
IPI00166866	IGHA1 protein	WLQGSQELPR	68	50.7	0.374599
IPI00166866	IGHA1 protein	WLQGSQELPREK	80	67.3	0.0937124
IPI00166866	IGHA1 protein	YLTWASR	30	21.5	1.3262
IPI00166972	Isoform 1 of Zinc finger protein 608	GLQNKNR	16	0	4.19782
IPI00169311	glutamic-oxaloacetic transaminase 1-like 1	KTLIGIK	31	23.5	1.10628
IPI00171611	Histone H3.2	DIQLAR	22	0	1.24649
IPI00171611	Histone H3.2	EIAQDFK	20	11.7	0.60355
IPI00171611	Histone H3.2	EIAQDFKTDLR	43	32	2.87884
IPI00171611	Histone H3.2	RVTIMPK	21	17.5	1.39268
IPI00171611	Histone H3.2	STELLIR	45	0	0.430911
IPI00171611	Histone H3.2	VTIMPK	20	18.3	0.0942133
IPI00171611	Histone H3.2	YRPGTVALR	44	29.5	0.0837354
IPI00171791	Isoform 3 of Ninein	ALEVTEQR	37	7.1	0.415634
IPI00176156	Protein FAM47B	DMPPDLLLQVLK	34	17.4	1.87321
IPI00176642	Serine/threonine-protein kinase 12	SNVQPTAAPGQK	15	3.4	2.69942
IPI00178926	immunoglobulin J chain	IVLVDNK	28	0	1.0932
IPI00178926	immunoglobulin J chain	SSEDPNEDIVER	94	76.3	0.134987
IPI00179330	ubiquitin and ribosomal protein S27a precursor	TLSDYNIQK	42	24.8	2.39694
IPI00180230	glutamate receptor interacting protein 2	VSNLRPGGLAAR	33	20.4	0.651074
IPI00215721	Isoform 2 of Fragile X mental retardation 1 protein	VDCNNER	15	8.7	9.13333
IPI00215983	Carbonic anhydrase 1	VLDALQAIK	34	24.9	4.52604
IPI00216047	Isoform 1 of SWI/SNF-related matrix-associated actin-dependent regulator of chromatin subfamily C member 2	CFLDFK	23	10.4	7.04417
IPI00216047	Isoform 1 of SWI/SNF-related matrix-associated actin-dependent regulator of chromatin subfamily C member 2	DIGEGNLSTAAAAALAAAAVK	130	123.8	5.1794
IPI00216047	Isoform 1 of SWI/SNF-related matrix-associated actin-dependent regulator of chromatin subfamily C member 2	EALEYQR	39	14.6	1.84871
IPI00216047	Isoform 1 of SWI/SNF-related matrix-associated actin-dependent regulator of chromatin subfamily C member 2	EGGGAIEEEAK	66	47.7	1.3486
IPI00216047	Isoform 1 of SWI/SNF-related matrix-associated actin-dependent regulator of chromatin subfamily C member 2	EGGGAIEEEAKEK	67	61.8	1.75336
IPI00216047	Isoform 1 of SWI/SNF-related matrix-associated actin-dependent regulator of chromatin subfamily C member 2	EGQEEVLK	36	25.8	0.857277
IPI00216047	Isoform 1 of SWI/SNF-related matrix-associated actin-dependent regulator of chromatin subfamily C member 2	EGQEEVLKEVVESEGER	39	28.2	4.97393
IPI00216047	Isoform 1 of SWI/SNF-related matrix-associated actin-dependent regulator of chromatin subfamily C member 2	EKPTDMQNFGLR	34	34.3	0.209659
IPI00216047	Isoform 1 of SWI/SNF-related matrix-associated actin-dependent regulator of chromatin subfamily C member 2	EVVESEGER	47	17	2.16017
IPI00216047	Isoform 1 of SWI/SNF-related matrix-associated actin-dependent regulator of chromatin subfamily C member 2	EVVESEGERK	54	32.7	1.65985
IPI00216047	Isoform 1 of SWI/SNF-related matrix-associated actin-dependent regulator of chromatin subfamily C member 2	HVSNAPLTK	32	29.9	2.01587
IPI00216047	Isoform 1 of SWI/SNF-related matrix-associated actin-dependent regulator of chromatin subfamily C member 2	IEESGNDEAR	45	41.4	1.43485
IPI00216047	Isoform 1 of SWI/SNF-related matrix-associated actin-dependent regulator of chromatin subfamily C member 2	KGPSTPYTK	29	23.6	1.93002
IPI00216047	Isoform 1 of SWI/SNF-related matrix-associated actin-dependent regulator of chromatin subfamily C member 2	KYIQAEPPTNK	52	47.2	0.00992242
IPI00216047	Isoform 1 of SWI/SNF-related matrix-associated actin-dependent regulator of chromatin subfamily C member 2	NLAGDVCAIMR	57	49.6	1.52889
IPI00216047	Isoform 1 of SWI/SNF-related matrix-associated actin-dependent regulator of chromatin subfamily C member 2	QAFHMEQLK	21	14.9	0.217884
IPI00216047	Isoform 1 of SWI/SNF-related matrix-associated actin-dependent regulator of chromatin subfamily C member 2	QQLLADR	44	15.7	0.503766
IPI00216047	Isoform 1 of SWI/SNF-related matrix-associated actin-dependent regulator of chromatin subfamily C member 2	RYDFQNPSR	39	29.7	1.40717
IPI00216047	Isoform 1 of SWI/SNF-related matrix-associated actin-dependent regulator of chromatin subfamily C member 2	SALEEFSK	38	29.9	1.09021
IPI00216047	Isoform 1 of SWI/SNF-related matrix-associated actin-dependent regulator of chromatin subfamily C member 2	TLTDEVNSPDSDR	68	66.9	1.18037
IPI00216047	Isoform 1 of SWI/SNF-related matrix-associated actin-dependent regulator of chromatin subfamily C member 2	TLTDEVNSPDSDRR	34	19.5	0.449625
IPI00216047	Isoform 1 of SWI/SNF-related matrix-associated actin-dependent regulator of chromatin subfamily C member 2	TPQQTSASQQMLNFPDKGK	57	52.1	2.27786
IPI00216047	Isoform 1 of SWI/SNF-related matrix-associated actin-dependent regulator of chromatin subfamily C member 2	YDFQNPSR	26	25.6	1.74762
IPI00216047	Isoform 1 of SWI/SNF-related matrix-associated actin-dependent regulator of chromatin subfamily C member 2	YIQAEPPTNK	33	26.2	2.9501
IPI00216047	Isoform 1 of SWI/SNF-related matrix-associated actin-dependent regulator of chromatin subfamily C member 2	YYEAADTVTQFDNVR	125	117.8	1.19876
IPI00216694	plastin 3	ALENDPDCR	20	20	1.32367
IPI00216811	Carabin	LALGTAEQR	35	24	0.495593
IPI00216905	cyclic nucleotide gated channel alpha 4	LLAELESSALK	17	7.8	1.57054
IPI00217466	Histone H1.3	SGVSLAALKK	47	47.4	0.741339
IPI00217966	Isoform 1 of L-lactate dehydrogenase A chain	LNLVQR	45	28.9	0.302027
IPI00217966	Isoform 1 of L-lactate dehydrogenase A chain	LVIITAGAR	40	27.3	0.454111
IPI00217966	Isoform 1 of L-lactate dehydrogenase A chain	VTLTSEEEAR	52	41	0.591579
IPI00217996	voltage gated channel like 1	KVQEEELR	21	1.8	0.740682
IPI00218131	Protein S100-A12	ELANTIK	33	20.4	0.623405
IPI00218433	Cytochrome b-245 light chain	ERPQIGGTIK	28	21.6	0.570783
IPI00218918	Annexin A1	ALYEAGERR	18	10.3	1.10905
IPI00218918	Annexin A1	SEIDMNDIK	33	17.7	1.29725
IPI00218918	Annexin A1	SYPQLR	8	0.5	2.68633
IPI00218918	Annexin A1	TPAQFDADELR	93	79.5	0.611429
IPI00218987	Integrin alpha-D precursor	GVQNLVLGAPR	16	7.4	1.22266
IPI00219018	Glyceraldehyde-3-phosphate dehydrogenase	GALQNIIPASTGAAK	79	78.1	2.46061
IPI00219018	Glyceraldehyde-3-phosphate dehydrogenase	IISNASCTTNCLAPLAK	102	96.3	4.87592
IPI00219168	Spectrin beta chain, brain 4	EVQEELR	26	0	1.2525
IPI00219168	Spectrin beta chain, brain 4	VGNAALGR	34	14.5	5.9866
IPI00219365	Moesin	ALELEQER	34	2	2.93905
IPI00219575	Bleomycin hydrolase	VAALIQK	30	14.1	1.13311
IPI00219575	Bleomycin hydrolase	YGVIPK	33	24.9	1.50915
IPI00220644	Isoform M1 of Pyruvate kinase isozymes M1/M2	GSGTAEVELKK	52	40.7	0.362009
IPI00232891	Isoform 3 of Fibronectin type III domain-containing protein 1	APEAGATLR	25	16.7	0.00292785
IPI00232891	Isoform 3 of Fibronectin type III domain-containing protein 1	EVPNKPLR	1	0.6	1.92306
IPI00234252	SWI/SNF-related matrix-associated actin-dependent regulator of chromatin subfamily C member 1	NVNLKK	12	0	0.165992
IPI00234252	SWI/SNF-related matrix-associated actin-dependent regulator of chromatin subfamily C member 1	QNFHMEQLK	13	5.8	2.435
IPI00234252	SWI/SNF-related matrix-associated actin-dependent regulator of chromatin subfamily C member 1	DIIKR	14	0	0.12451
IPI00234252	SWI/SNF-related matrix-associated actin-dependent regulator of chromatin subfamily C member 1	YKNEQGWR	16	9.3	0.885057
IPI00234252	SWI/SNF-related matrix-associated actin-dependent regulator of chromatin subfamily C member 1	KPVSFR	17	10.8	1.01346
IPI00234252	SWI/SNF-related matrix-associated actin-dependent regulator of chromatin subfamily C member 1	NEEPVRSPER	21	12.6	0.982205
IPI00234252	SWI/SNF-related matrix-associated actin-dependent regulator of chromatin subfamily C member 1	HQGTFTDEK	28	22.4	1.08654
IPI00234252	SWI/SNF-related matrix-associated actin-dependent regulator of chromatin subfamily C member 1	KLEIK	29	0	0.191878
IPI00234252	SWI/SNF-related matrix-associated actin-dependent regulator of chromatin subfamily C member 1	ALPEFFNGK	30	24.5	0.477312
IPI00234252	SWI/SNF-related matrix-associated actin-dependent regulator of chromatin subfamily C member 1	FDLQNPSR	30	15.6	0.3245
IPI00234252	SWI/SNF-related matrix-associated actin-dependent regulator of chromatin subfamily C member 1	TQDECILHFLR	30	17.5	1.15681
IPI00234252	SWI/SNF-related matrix-associated actin-dependent regulator of chromatin subfamily C member 1	EKPVDLQNFGLR	31	21.6	0.125349
IPI00234252	SWI/SNF-related matrix-associated actin-dependent regulator of chromatin subfamily C member 1	LKDIIK	32	0	0.1935
IPI00234252	SWI/SNF-related matrix-associated actin-dependent regulator of chromatin subfamily C member 1	SKTPEIYLAYR	32	23.9	0.107497
IPI00234252	SWI/SNF-related matrix-associated actin-dependent regulator of chromatin subfamily C member 1	TDIYSKK	32	18.8	0.2004
IPI00234252	SWI/SNF-related matrix-associated actin-dependent regulator of chromatin subfamily C member 1	GQASLYGK	33	27	0.473779
IPI00234252	SWI/SNF-related matrix-associated actin-dependent regulator of chromatin subfamily C member 1	YAELR	34	0	0.410145
IPI00234252	SWI/SNF-related matrix-associated actin-dependent regulator of chromatin subfamily C member 1	EKEALEQQR	36	20.2	0.125859
IPI00234252	SWI/SNF-related matrix-associated actin-dependent regulator of chromatin subfamily C member 1	HLAAVEERK	36	20.9	1.67658
IPI00234252	SWI/SNF-related matrix-associated actin-dependent regulator of chromatin subfamily C member 1	KGQASLYGK	37	36.1	2.12228
IPI00234252	SWI/SNF-related matrix-associated actin-dependent regulator of chromatin subfamily C member 1	NFMIDTYR	39	30.4	1.31086
IPI00234252	SWI/SNF-related matrix-associated actin-dependent regulator of chromatin subfamily C member 1	NVEMFMNIEK	40	32.4	3.21628
IPI00234252	SWI/SNF-related matrix-associated actin-dependent regulator of chromatin subfamily C member 1	EALEQQR	41	10.6	2.00763
IPI00234252	SWI/SNF-related matrix-associated actin-dependent regulator of chromatin subfamily C member 1	RFDLQNPSR	42	20.8	1.47035
IPI00234252	SWI/SNF-related matrix-associated actin-dependent regulator of chromatin subfamily C member 1	ALPEFFNGKNK	44	23.1	4.89063
IPI00234252	SWI/SNF-related matrix-associated actin-dependent regulator of chromatin subfamily C member 1	KYVHADAPTNK	45	33.5	1.10916
IPI00234252	SWI/SNF-related matrix-associated actin-dependent regulator of chromatin subfamily C member 1	VENETDEGDKAQDGENEK	45	44.5	0.506345
IPI00234252	SWI/SNF-related matrix-associated actin-dependent regulator of chromatin subfamily C member 1	YVHADAPTNK	46	37.7	0.64743
IPI00234252	SWI/SNF-related matrix-associated actin-dependent regulator of chromatin subfamily C member 1	AALEEFSR	48	20.2	1.12924
IPI00234252	SWI/SNF-related matrix-associated actin-dependent regulator of chromatin subfamily C member 1	QQLLTER	48	16.7	0.287654
IPI00234252	SWI/SNF-related matrix-associated actin-dependent regulator of chromatin subfamily C member 1	HVTNPAFTK	49	44.5	1.48566
IPI00234252	SWI/SNF-related matrix-associated actin-dependent regulator of chromatin subfamily C member 1	HLAAVEER	52	18.2	0.723401
IPI00234252	SWI/SNF-related matrix-associated actin-dependent regulator of chromatin subfamily C member 1	EQDSEVSEDTK	58	57.5	1.04209
IPI00234252	SWI/SNF-related matrix-associated actin-dependent regulator of chromatin subfamily C member 1	SLVALLVETQMK	58	46	0.84403
IPI00234252	SWI/SNF-related matrix-associated actin-dependent regulator of chromatin subfamily C member 1	AKHLAAVEER	63	45.7	0.390373
IPI00234252	SWI/SNF-related matrix-associated actin-dependent regulator of chromatin subfamily C member 1	ISTKNEEPVR	66	53.7	0.273557
IPI00234252	SWI/SNF-related matrix-associated actin-dependent regulator of chromatin subfamily C member 1	TPEIYLAYR	66	54.3	0.237644
IPI00234252	SWI/SNF-related matrix-associated actin-dependent regulator of chromatin subfamily C member 1	MEADPDGQQPEK	75	74.2	0.111788
IPI00234252	SWI/SNF-related matrix-associated actin-dependent regulator of chromatin subfamily C member 1	LNPQEYLTSTACR	76	73.5	0.472203
IPI00234252	SWI/SNF-related matrix-associated actin-dependent regulator of chromatin subfamily C member 1	NLTGDVCAVMR	76	72	1.44043
IPI00234252	SWI/SNF-related matrix-associated actin-dependent regulator of chromatin subfamily C member 1	SPQVPAAQQMLNFPEK	83	72	1.728
IPI00234252	SWI/SNF-related matrix-associated actin-dependent regulator of chromatin subfamily C member 1	SQKEEDEQEDLTK	86	66	0.162965
IPI00234252	SWI/SNF-related matrix-associated actin-dependent regulator of chromatin subfamily C member 1	FWESPETVSQLDSVR	106	103.1	4.89303
IPI00234252	SWI/SNF-related matrix-associated actin-dependent regulator of chromatin subfamily C member 1	GGTVADLDEQDEETVTAGGK	113	105.4	1.10272
IPI00239405	Isoform 1 of Nesprin-2	NQYQMLVLK	18	5.4	8.29373
IPI00242273	SWI/SNF-related matrix-associated actin-dependent regulator of chromatin d2 isoform 2	AEGDSAGTAGTPGGTPAGDK	98	89.8	2.66773
IPI00242273	SWI/SNF-related matrix-associated actin-dependent regulator of chromatin d2 isoform 2	EYINCNR	25	24.5	0.0553833
IPI00242273	SWI/SNF-related matrix-associated actin-dependent regulator of chromatin d2 isoform 2	IYISNTFSPSK	61	53.5	0.41338
IPI00242273	SWI/SNF-related matrix-associated actin-dependent regulator of chromatin d2 isoform 2	KLDQTIAR	37	23.3	1.04934
IPI00242273	SWI/SNF-related matrix-associated actin-dependent regulator of chromatin d2 isoform 2	LLDDPSK	33	19	1.17292
IPI00242273	SWI/SNF-related matrix-associated actin-dependent regulator of chromatin d2 isoform 2	LLVPQAQPPMPAQR	53	51.7	3.16529
IPI00242273	SWI/SNF-related matrix-associated actin-dependent regulator of chromatin d2 isoform 2	MEIQEAIK	15	4.8	0.97961
IPI00242273	SWI/SNF-related matrix-associated actin-dependent regulator of chromatin d2 isoform 2	MPTTQETDGFQVK	101	93.8	0.747831
IPI00242273	SWI/SNF-related matrix-associated actin-dependent regulator of chromatin d2 isoform 2	RPGDLNVK	26	16.3	1.14279
IPI00290461	Eukaryotic translation initiation factor 3 subunit J	KVGGGGTAGGDR	17	1	0.121872
IPI00291410	Isoform 1 of Long palate, lung and nasal epithelium carcinoma-associated protein 1 precursor	AADKLGSTQIVK	77	49.8	0.754505
IPI00291410	Isoform 1 of Long palate, lung and nasal epithelium carcinoma-associated protein 1 precursor	ILTQDTPEFFIDQGHAK	52	43.4	0.696895
IPI00291410	Isoform 1 of Long palate, lung and nasal epithelium carcinoma-associated protein 1 precursor	IPLDMVAGFNTPLVK	55	54.5	1.24959
IPI00291410	Isoform 1 of Long palate, lung and nasal epithelium carcinoma-associated protein 1 precursor	LGSTQIVK	28	13	2.33035
IPI00291410	Isoform 1 of Long palate, lung and nasal epithelium carcinoma-associated protein 1 precursor	LLDSQGK	15	7.5	1.97697
IPI00291410	Isoform 1 of Long palate, lung and nasal epithelium carcinoma-associated protein 1 precursor	LLDSQGKVTK	25	14.4	1.94516
IPI00291410	Isoform 1 of Long palate, lung and nasal epithelium carcinoma-associated protein 1 precursor	LSFLVNALAK	53	53.3	2.17775
IPI00291410	Isoform 1 of Long palate, lung and nasal epithelium carcinoma-associated protein 1 precursor	MDTSASGPTR	57	51.6	1.51257
IPI00291410	Isoform 1 of Long palate, lung and nasal epithelium carcinoma-associated protein 1 precursor	SGVPVSLVK	20	8.3	0.49799
IPI00291410	Isoform 1 of Long palate, lung and nasal epithelium carcinoma-associated protein 1 precursor	SSIGLINEK	52	24.2	0.871623
IPI00291412	Protein phosphatase 1F	VNGTLAVSR	20	6.4	1.81169
IPI00292532	Antibacterial protein FALL-39 precursor	AIDGINQR	34	20.2	0.0639095
IPI00294810	CDNA FLJ10824 fis, clone NT2RP4001086 (Fragment)	QTLCLQAQR	31	10.7	3.21937
IPI00296183	Aldehyde dehydrogenase, dimeric NADP-preferring	VAYGGTGDAATR	63	60.9	2.40053
IPI00298057	Periplakin	ASQEEQIARK	19	4.7	9.49874
IPI00298057	Periplakin	SLLDLENGRSSHVSK	1	0.5	0.465435
IPI00298497	Fibrinogen beta chain precursor	ISQLTR	35	14.3	0.0273743
IPI00298497	Fibrinogen beta chain precursor	QDGSVDFGR	56	55.9	1.01039
IPI00298536	Zinc finger protein 454	KIHTGEKPYR	18	0	4.9644
IPI00298860	Growth-inhibiting protein 12	FQLFGSPSGQK	30	10.1	5.71184
IPI00298860	Growth-inhibiting protein 12	LKQVLLHQQAK	5	5	1.545
IPI00298860	Growth-inhibiting protein 12	SDTSLTWNSVK	62	49.4	4.94118
IPI00298860	Growth-inhibiting protein 12	THYYAVAVVK	36	27.4	1.31978
IPI00298860	Growth-inhibiting protein 12	YYGYTGAFR	24	24.3	3.96364
IPI00299240	Voltage-dependent L-type calcium channel subunit alpha-1S	LQDIANR	15	5.8	0.90101
IPI00299547	Neutrophil gelatinase-associated lipocalin precursor	VPLQQNFQDNQFQGK	77	74.3	2.26241
IPI00300376	Protein-glutamine gamma-glutamyltransferase E precursor	NSVNSHTIGR	12	11.9	0.216425
IPI00300376	Protein-glutamine gamma-glutamyltransferase E precursor	SLGIPSR	16	5.4	1.39519
IPI00301041	PB1 protein	AAQQQQPSASPR	45	31.4	1.79254
IPI00301041	PB1 protein	DALVLHK	34	16.8	0.529705
IPI00301041	PB1 protein	DVHLSKEQESR	27	24.6	2.4847
IPI00301041	PB1 protein	DYPDYYK	1	1.2	0.450045
IPI00301041	PB1 protein	GSLGEERNPTSK	16	12.8	0.218858
IPI00301041	PB1 protein	IILEPMDLK	21	14.4	2.52935
IPI00301041	PB1 protein	IQLLEAK	29	12	0.858572
IPI00301041	PB1 protein	KIQLLEAK	21	6.3	1.97021
IPI00301041	PB1 protein	LLHSEAYLK	28	17.6	0.535083
IPI00301041	PB1 protein	LNEVYEAVK	49	27.9	0.881796
IPI00301041	PB1 protein	LQQVMQAK	39	23.9	1.64872
IPI00301041	PB1 protein	LVGTEWR	14	13.4	3.37013
IPI00301041	PB1 protein	SEDSSGAAGLSGLHR	36	28.8	0.690209
IPI00301041	PB1 protein	SYYKPDSPEYK	23	22.5	1.46215
IPI00301041	PB1 protein	TPSNLAAAR	71	45.2	0.184836
IPI00301041	PB1 protein	TYNEPGSQVFK	50	41.7	1.52281
IPI00301041	PB1 protein	TYSQDCSFK	29	28.9	0.584342
IPI00301041	PB1 protein	VLLETR	21	0	0.486634
IPI00301041	PB1 protein	VVDDEIYYFR	67	61.9	0.349284
IPI00301041	PB1 protein	YIEGLSAESNSISK	119	110.1	1.60312
IPI00301041	PB1 protein	YNVPNSAIYK	29	10	1.20198
IPI00301618	Isoform 1 of Serologically defined colon cancer antigen 1	AIQVVR	34	0	0.552622
IPI00303207	ATP-binding cassette sub-family E member 1	LKAAITIR	16	7.8	0.109597
IPI00304925	Heat shock 70 kDa protein 1	STLEPVEK	14	5.9	0.408572
IPI00304925	Heat shock 70 kDa protein 1	VQVSYKGETK	30	6.6	1.11195
IPI00305622	Protein-glutamine gamma-glutamyltransferase K	EVELAPGASDR	21	20.5	3.65323
IPI00305622	Protein-glutamine gamma-glutamyltransferase K	GSGVNAAGDGTIR	31	30.5	0.570242
IPI00328828	Isoform 1 of AT-rich interactive domain-containing protein 4B	ENIKPSLGSKK	19	4.3	4.636
IPI00329210	Isoform 2 of Dihydrodipicolinate synthase-like, mitochondrial precursor	LEVVSRVR	26	13.5	10.844
IPI00329547	Isoform 1 of Zinc finger CCCH domain-containing protein 13	LSPSPSLR	16	1.5	0.759923
IPI00334627	Uncharacterized protein ENSP00000368744	TPAQYDASELK	34	26	1.37638
IPI00339367	Long palate, lung and nasal epithelium carcinoma-associated protein 4	IQVLNPPSVMLQK	29	28.2	6.45001
IPI00339367	Long palate, lung and nasal epithelium carcinoma-associated protein 4	IVELTLPR	56	52.3	1.83309
IPI00339367	Long palate, lung and nasal epithelium carcinoma-associated protein 4	TSLNLR	30	16.2	0.506378
IPI00339367	Long palate, lung and nasal epithelium carcinoma-associated protein 4	VLATAEVMVSQPK	74	66.8	2.16814
IPI00373937	Suprabasin	VIEGINR	15	7	0.558206
IPI00375236	Isoform 6 of cAMP-specific 3',5'-cyclic phosphodiesterase 4D	LSPVISPR	28	20.4	0.531333
IPI00375236	Isoform 6 of cAMP-specific 3',5'-cyclic phosphodiesterase 4D	QWTDRIMEEFFR	4	3.6	1.52792
IPI00376219	Amyloid beta A4 precursor protein-binding family B member 1- interacting protein	EEKYAVFK	17	1.8	4.6062
IPI00382938	IGLV4-3 protein	LTVLSQPK	15	13.6	0.404781
IPI00383071	Triosephosphate isomerase (Fragment)	IAVAAQNCYK	28	28.2	2.40807
IPI00383071	Triosephosphate isomerase (Fragment)	SNVSDAVAQSTR	69	55.5	1.34517
IPI00386879	CDNA FLJ14473 fis, clone MAMMA1001080, highly similar to Homo sapiens SNC73 protein (SNC73) mRNA	SAVQGPPER	33	24.7	0.0242183
IPI00394882	Isoform 1 of Ras-related protein Rab-15	LTELVLQAHRK	16	15.7	8.02771
IPI00396098	Zinc finger protein 800	GLPNLITHK	21	21.2	1.20701
IPI00397801	Ifapsoriasin	ELHPVLK	16	10.2	1.28369
IPI00397801	Ifapsoriasin	FSNSSSSNEFSK	81	75.2	0.151115
IPI00397801	Ifapsoriasin	HQEEESETEEDEEDTPGHK	67	66.7	0.0817883
IPI00397801	Ifapsoriasin	QETTHGQTINTTR	52	46.5	3.99829
IPI00397801	Ifapsoriasin	QSSYGQHGSGSSQSSGYGQYGSR	60	59.5	1.13859
IPI00397801	Ifapsoriasin	SGQSSYGQHSSGSSQSSGYGQHGSR	24	23.9	0.307018
IPI00397801	Ifapsoriasin	SGSGQSSGFGQHGSGSGQSSGFGQHESGSGK	33	31.9	0.175881
IPI00397801	Ifapsoriasin	TGSSQSSCCGQYGSGGSQSCSNGQHEYGSCGR	82	2.6	0.221984
IPI00410714	Hemoglobin subunit alpha	FLASVSTVLTSK	67	65.1	2.62399
IPI00410714	Hemoglobin subunit alpha	MFLSFPTTK	38	24.1	0.930592
IPI00410714	Hemoglobin subunit alpha	VDPVNFK	40	20.9	3.51258
IPI00410714	Hemoglobin subunit alpha	VGAHAGEYGAEALER	54	37.9	0.00693457
IPI00410714	Hemoglobin subunit alpha	VLSPADK	25	10.8	4.89388
IPI00410714	Hemoglobin subunit alpha	VLSPADKTNVK	50	41.7	1.45268
IPI00412107	FLJ43980 protein	LLQEKEWSR	20	0.8	5.55747
IPI00413160	Isoform 2 of TRIO and F-actin-binding protein	TIQQENLR	18	0	12.0187
IPI00414043	Isoform 1 of Kinase suppressor of Ras 2	TRQIAQEIVK	18	8.8	0.766593
IPI00414604	Isoform 1 of Transcription factor E2F7	TMGNRASIPLK	20	13	6.98616
IPI00418512	Isoform 4 of Deleted in malignant brain tumors 1 protein precursor	FISDHSITR	20	13.7	0.394365
IPI00418512	Isoform 4 of Deleted in malignant brain tumors 1 protein precursor	GRVEVLYR	19	2.9	1.14897
IPI00418512	Isoform 4 of Deleted in malignant brain tumors 1 protein precursor	INLGFSNLK	41	30.5	5.81571
IPI00418512	Isoform 4 of Deleted in malignant brain tumors 1 protein precursor	LVNGGDR	19	1.4	0.443399
IPI00418512	Isoform 4 of Deleted in malignant brain tumors 1 protein precursor	SSPLIAR	21	7.8	0.846105
IPI00418512	Isoform 4 of Deleted in malignant brain tumors 1 protein precursor	VEILYR	35	9.3	1.2137
IPI00418512	Isoform 4 of Deleted in malignant brain tumors 1 protein precursor	VEVLYR	38	28	1.00202
IPI00418512	Isoform 4 of Deleted in malignant brain tumors 1 protein precursor	VTVIFR	20	16.8	0.803683
IPI00418931	CDNA FLJ45139 fis, clone BRAWH3039623	TVSIPR	28	11	0.465526
IPI00419720	Dermokine gamma-1	QAEDVIR	31	12.9	0.013792
IPI00430847	IGKC protein	VTITCR	20	10.3	3.93346
IPI00440577	IGKV2-24 protein	FSGVPDR	19	6	0.997524
IPI00440764	Gamma-glutamyltransferase 6 homolog	ATNPQLAAVLR	17	0	0.778338
IPI00442529	CDNA FLJ27059 fis, clone SPL00869	IQADFFVEIGK	29	22	5.71252
IPI00448925	IGHG1 protein	ALPAPIEK	18	15.3	0.854765
IPI00448925	IGHG1 protein	EPQVYTLPPSR	17	15.7	2.30703
IPI00448925	IGHG1 protein	GPSVFPLAPSSK	43	38.5	1.65482
IPI00448925	IGHG1 protein	GTLVTVSSASTK	59	25.3	0.886674
IPI00448925	IGHG1 protein	NQVSLTCLVK	47	34.4	0.698873
IPI00448925	IGHG1 protein	STSGGTAALGCLVK	87	72.6	1.68082
IPI00448925	IGHG1 protein	YYAASVKGR	2	0.6	0.330036
IPI00453473	Histone H4	DAVTYTEHAK	56	30.9	0.731673
IPI00453473	Histone H4	VFLENVIR	64	55.9	2.72734
IPI00465423	hypothetical protein LOC399474	GTSPVPSVR	20	16.7	1.55886
IPI00465436	Catalase	FNTANDDNVTQVR	85	73.8	0.478771
IPI00465436	Catalase	NLSVEDAAR	33	21.9	0.858077
IPI00470537	Isoform 1 of AT-rich interactive domain-containing protein 2	LGINDIEGQR	43	32.4	1.62853
IPI00470537	Isoform 1 of AT-rich interactive domain-containing protein 2	NLSFEEGNVK	46	34	0.733101
IPI00470537	Isoform 1 of AT-rich interactive domain-containing protein 2	QPTVGGTSSTPR	37	37.5	1.58775
IPI00470537	Isoform 1 of AT-rich interactive domain-containing protein 2	VSHSPALSSDVR	36	28.4	0.0300068
IPI00470537	Isoform 1 of AT-rich interactive domain-containing protein 2	VTTLGGFAK	5	4.9	1.95034
IPI00470657	Anti-colorectal carcinoma heavy chain	APQVYTIPPPK	42	42	1.53632
IPI00470657	Anti-colorectal carcinoma heavy chain	VNSAAFPAPIEK	73	53.5	1.033
IPI00472610	IGHM protein	GTTVTVSSASTK	79	77.5	0.646704
IPI00472610	IGHM protein	YYVDSVK	13	10.8	0.330489
IPI00473011	Hemoglobin subunit delta	EFTPQMQAAYQK	40	30.5	4.36102
IPI00473011	Hemoglobin subunit delta	TAVNALWGK	10	0.2	1.40103
IPI00477090	IGHM protein	GQPLSPEK	3	3.3	1.49089
IPI00477090	IGHM protein	QVGSGVTTDQVQAEAK	103	100.3	3.7703
IPI00477090	IGHM protein	YVTSAPMPEPQAPGR	35	31.2	1.20171
IPI00477394	Guanine nucleotide-releasing factor 2	DPSAVSGVPGKDSR	8	0.9	0.663414
IPI00477394	Guanine nucleotide-releasing factor 2	EVVSALR	38	2.9	0.553351
IPI00477394	Guanine nucleotide-releasing factor 2	VSKNTFFVLVR	2	0.3	4.1576
IPI00478003	Alpha-2-macroglobulin precursor	SDIAPVAR	20	13.2	2.84384
IPI00478068	glutathione S-transferase, C-terminal domain containing isoform 1	QQKADGVGPPLTK	20	11.3	6.51991
IPI00479163	Isoform 1 of Coiled-coil domain-containing protein 67	GQEVGLLR	25	0	3.00723
IPI00514001	Cleavage and polyadenylation specific factor 3-like	VGQAGALRALGAAR	23	23.2	6.99044
IPI00550239	Histone H1.0	VGENADSQIK	38	31.8	0.36411
IPI00550731	Putative uncharacterized protein	LEIKR	33	0	0.398285
IPI00550853	Isoform 1 of Protein WWC2	RTTQECPVR	16	2.7	0.0709291
IPI00553177	Isoform 1 of Alpha-1-antitrypsin precursor	LSITGTYDLK	48	42.6	1.1645
IPI00553177	Isoform 1 of Alpha-1-antitrypsin precursor	QINDYVEK	33	22.9	1.72038
IPI00553177	Isoform 1 of Alpha-1-antitrypsin precursor	SVLGQLGITK	50	38.5	0.744781
IPI00641150	similar to laminin, alpha 1 precursor	LGTLVESR	18	13.8	0.20991
IPI00642372	FOXD4-like 2	RICPRPR	18	11.2	8.26281
IPI00642952	Hypothetical protein	GAVVGLDLR	16	2	0.514386
IPI00643722	Isoform 1 of AT-rich interactive domain-containing protein 1A	EIGGLTQVNK	37	36.4	1.53455
IPI00643722	Isoform 1 of AT-rich interactive domain-containing protein 1A	LVLETLSK	16	15	1.96008
IPI00643722	Isoform 1 of AT-rich interactive domain-containing protein 1A	QSTGSAPQGPAYHGVNR	15	10	2.80547
IPI00643722	Isoform 1 of AT-rich interactive domain-containing protein 1A	YLAFTEEK	9	8.1	0.446997
IPI00643920	Transketolase	HQPTAIIAK	25	24.9	0.497875
IPI00643920	Transketolase	LQALKDTANR	15	5	2.48496
IPI00646104	Putative uncharacterized protein DKFZp667A016	AGVMCKLQER	15	5	5.95636
IPI00654755	Hemoglobin subunit beta	EFTPPVQAAYQK	28	26.4	0.737964
IPI00654755	Hemoglobin subunit beta	FFESFGDLSTPDAVMGNPK	74	72.3	0.0735859
IPI00654755	Hemoglobin subunit beta	LLVVYPWTQR	44	39.9	1.81168
IPI00654755	Hemoglobin subunit beta	SAVTALWGK	60	48.6	2.30639
IPI00654755	Hemoglobin subunit beta	VHLTPEEK	48	35.2	3.60546
IPI00654755	Hemoglobin subunit beta	VNVDEVGGEALGR	72	52.7	1.02727
IPI00654755	Hemoglobin subunit beta	VVAGVANALAHK	73	73.1	1.32647
IPI00742876	Conserved hypothetical protein	AQLLPR	24	12.9	0.38115
IPI00745872	Isoform 1 of Serum albumin precursor	AACLLPK	26	16.4	3.91426
IPI00745872	Isoform 1 of Serum albumin precursor	AAFTECCQAADK	77	67.1	0.590417
IPI00745872	Isoform 1 of Serum albumin precursor	AEFAEVSK	52	39.3	0.607235
IPI00745872	Isoform 1 of Serum albumin precursor	AWAVAR	28	10	0.131095
IPI00745872	Isoform 1 of Serum albumin precursor	CCAAADPHECYAK	26	26.4	3.39356
IPI00745872	Isoform 1 of Serum albumin precursor	CCTESLVNR	56	48.6	0.20695
IPI00745872	Isoform 1 of Serum albumin precursor	DDNPNLPR	27	21.6	2.49431
IPI00745872	Isoform 1 of Serum albumin precursor	FKDLGEENFK	34	20.8	1.7727
IPI00745872	Isoform 1 of Serum albumin precursor	FQNALLVR	43	34.8	3.06529
IPI00745872	Isoform 1 of Serum albumin precursor	KQTALVELVK	23	13.6	2.26407
IPI00745872	Isoform 1 of Serum albumin precursor	KVPQVSTPTLVEVSR	61	61.3	0.393109
IPI00745872	Isoform 1 of Serum albumin precursor	LDELRDEGK	45	28.8	0.126707
IPI00745872	Isoform 1 of Serum albumin precursor	LSQRFPK	20	13.9	0.78167
IPI00745872	Isoform 1 of Serum albumin precursor	LVAASQAALGL	74	68.4	1.02067
IPI00745872	Isoform 1 of Serum albumin precursor	LVNEVTEFAK	62	45.8	0.501707
IPI00745872	Isoform 1 of Serum albumin precursor	LVTDLTK	46	30.8	0.474147
IPI00745872	Isoform 1 of Serum albumin precursor	QTALVELVK	38	21.4	1.01286
IPI00745872	Isoform 1 of Serum albumin precursor	TPVSDRVTK	24	23.7	3.273
IPI00745872	Isoform 1 of Serum albumin precursor	VPQVSTPTLVEVSR	69	60.6	0.937504
IPI00745872	Isoform 1 of Serum albumin precursor	YICENQDSISSK	82	71.7	0.0588112
IPI00745872	Isoform 1 of Serum albumin precursor	YLYEIAR	27	13.8	0.408782
IPI00748998	Single-chain Fv (Fragment)	QVQLVQSGGGLVQPGGSLR	52	1.7	4.30686
IPI00783024	Myosin-reactive immunoglobulin heavy chain variable region (Fragment)	EVQLVESGGGLVKPGGSLR	47	6	1.54226
IPI00783302	Isoform 1 of Pentatricopeptide repeat-containing protein 3, mitochondrial precursor	GMVKHR	25	0	5.90022
IPI00783987	Complement C3 precursor (Fragment)	FSCQR	6	0	6.80035
IPI00783987	Complement C3 precursor (Fragment)	SGSDEVQVGQQR	79	60.7	0.643609
IPI00783987	Complement C3 precursor (Fragment)	TGLQEVEVK	45	27.7	1.02243
IPI00783987	Complement C3 precursor (Fragment)	VTIKPAPETEK	17	16.3	1.84357
IPI00784430	Similar to Ig kappa chain V-III region VG precursor	LLIYDASNR	56	46	2.52738
IPI00784807	Putative uncharacterized protein	GLPAPIEK	17	16.7	6.75785
IPI00784865	Putative uncharacterized protein	ATGIPDR	31	17.7	0.0444426
IPI00784865	Putative uncharacterized protein	ATLSCR	17	4.9	0.0387005
IPI00784865	Putative uncharacterized protein	LLIYGASSR	41	19.6	0.66873
IPI00784865	Putative uncharacterized protein	SFNRGEC	26	26.4	2.43896
IPI00784865	Putative uncharacterized protein	TVAAPSVFIFPPSDEQLK	78	73.1	1.49512
IPI00784865	Putative uncharacterized protein	VDNALQSGNSQESVTEQDSK	128	128.2	2.00823
IPI00786972	similar to SHC transforming protein 2	DPINQR	17	17.3	3.68567
IPI00787048	hypothetical LOC375010	GYVISNMK	4	3.8	0.674388
IPI00787048	hypothetical LOC375010	SSALETLQTTSAK	53	46.9	0.259392
IPI00787362	similar to Hornerin	GPYESGSGHSSGLGHR	60	59.8	0.984694
IPI00787362	similar to Hornerin	GSGSGQSPSSGQHGTGFGR	37	36.8	2.2883
IPI00787362	similar to Hornerin	GSGSGQSPSYGR	39	38.6	0.301022
IPI00787362	similar to Hornerin	QSLGHGQHGSGSGQSPSPSR	17	4.4	0.0112386
IPI00787362	similar to Hornerin	QSSSYGPHGYGSGR	34	28.6	1.21376
IPI00789310	37 kDa protein	AVELAANTK	55	35.3	1.19076
IPI00789324	JUP protein	ISEDKNPDYR	51	50	0.0211228
IPI00789324	JUP protein	LADGLQK	28	5.3	0.455289
IPI00789324	JUP protein	LAEPSQLLK	29	20.3	1.57619
IPI00789324	JUP protein	LNYGIPAIVK	18	18.3	7.3031
IPI00789324	JUP protein	LVQLLVK	33	15.4	0.830482
IPI00789324	JUP protein	NLSDVATK	12	5	0.232053
IPI00789324	JUP protein	TMQNTSDLDTAR	60	55.2	0.228811
IPI00791221	21 kDa protein	GQTSLEQVSTAR	17	8.9	5.67742
IPI00795811	33 kDa protein	QYIGEGAK	21	11.2	0.884862
IPI00796264	Hypothetical short protein	MVQAGSLGLLR	15	6.1	4.83364
IPI00807428	Putative uncharacterized protein	AAPSVTLFPPSSEELQANK	70	59.5	2.7292
IPI00807428	Putative uncharacterized protein	AGVETTTPSK	57	41.8	0.813821
IPI00807428	Putative uncharacterized protein	SYSCQVTHEGSTVEK	21	18.2	1.92802
IPI00807428	Putative uncharacterized protein	VTVLGQPK	34	20.8	0.415486
IPI00807428	Putative uncharacterized protein	YAASSYLSLTPEQWK	94	82.2	1.18253
IPI00816488	Major histocompatibility complex, class I, C	LEAARAAEQLR	16	4.4	8.32891
IPI00816715	Ribosomal protein S10 (Fragment)	KGLEGERPAR	22	6.5	1.92321
IPI00827557	Isoform 1 of MACRO domain-containing protein 2	EGEKAPGEDTPR	17	10.9	7.7277
IPI00827584	similar to kinesin family member 27	QFGGNDHHQSIK	17	1.1	0.769094
IPI00829697	Uncharacterized protein ENSP00000375030	SEDTAMYYCAR	71	68.7	0.210074
IPI00829762	Vascular endothelial growth factor	AEGGGQNHHEVVK	17	10.4	7.5897
IPI00829877	IGL@ protein	RPSGIPER	16	0	0.277183
IPI00830108	Isoform 1 of DnaJ homolog subfamily C member 2	QIEEINEQIR	39	20.6	1.34309
IPI00847274	Conserved hypothetical protein	NGARTLDVER	16	2.3	1.90489
IPI00852646	Chromosome 1 open reading frame 86	LAANNNNNK	21	8.7	7.98927
IPI00853270	janus kinase and microtubule interacting protein 1 isoform 1	EYQALQR	20	5.4	2.50908
IPI00853525	Apolipoprotein A1	ALPDGLK	5	5.5	2.24497
IPI00853525	Apolipoprotein A1	ATEHLSTLSEK	40	34.4	1.77466
IPI00853525	Apolipoprotein A1	LEALKENGGAR	23	9.8	0.99268
IPI00855918	mucin 5, subtype B, tracheobronchial	AVTLSLDGGDTAIR	93	74.2	2.73194
IPI00855918	mucin 5, subtype B, tracheobronchial	GLVGSRPVVTR	15	11.5	0.259353
IPI00855918	mucin 5, subtype B, tracheobronchial	GPGGDPPYK	52	45.1	1.4086
IPI00855918	mucin 5, subtype B, tracheobronchial	GVQLSDWR	17	4.9	2.04635
IPI00855918	mucin 5, subtype B, tracheobronchial	KTSVFIR	25	19.5	2.81287
IPI00855918	mucin 5, subtype B, tracheobronchial	LTDPNSAFSR	51	40.9	0.259702
IPI00855918	mucin 5, subtype B, tracheobronchial	LTPLQFGNLQK	55	48.3	3.63949
IPI00855918	mucin 5, subtype B, tracheobronchial	TGLLVEQSGDYIK	84	77.3	1.64914
IPI00869231	Similar to Tetratricopeptide repeat protein 3	VTQLNWDGVGTQ	15	8.8	8.76524
IPI00872735	Uncharacterized protein ENSP00000381884 (Fragment)	LLEGEESR	24	0	0.497538
IPI00876888	cDNA FLJ78387	GLEWVGR	36	0	1.41922

## Sheet: SS18
Accession number	Description	Sequence	Score	Peptide delta score	Absolute calibrated mass relative error [ppm]
IPI00000849	Small proline-rich protein 2G	CPEPCPPPK	31	28.8	1.16096
IPI00001960	Chloride intracellular channel protein 4	NFDIPK	35	11.2	1.31808
IPI00002815	Homeobox expressed in ES cells 1	EDLAQK	29	14.4	0.790244
IPI00003627	Isoform 1 of Actin-like protein 6A	AGYAGEDCPK	46	37.2	2.32189
IPI00003627	Isoform 1 of Actin-like protein 6A	DDGSTLMEIDGDK	20	12.9	0.185083
IPI00003627	Isoform 1 of Actin-like protein 6A	DDGSTLMEIDGDKGK	79	69.3	3.26582
IPI00003627	Isoform 1 of Actin-like protein 6A	EAVREGSPANWK	33	20.8	1.08881
IPI00003627	Isoform 1 of Actin-like protein 6A	EGSPANWK	22	16.3	1.89125
IPI00003627	Isoform 1 of Actin-like protein 6A	ELSQKTPPSMR	33	24.9	0.26186
IPI00003627	Isoform 1 of Actin-like protein 6A	ENMEAISPLK	52	38.6	0.763308
IPI00003627	Isoform 1 of Actin-like protein 6A	IPEGLFDPSNVK	41	28.6	2.2532
IPI00003627	Isoform 1 of Actin-like protein 6A	LKIPEGLFDPSNVK	58	49.7	0.359486
IPI00003627	Isoform 1 of Actin-like protein 6A	LKLIANNTTVER	75	75.2	0.538699
IPI00003627	Isoform 1 of Actin-like protein 6A	LNRELSQK	30	16.8	1.35196
IPI00003627	Isoform 1 of Actin-like protein 6A	QEYEEGGKQCVER	66	52.7	0.708609
IPI00003627	Isoform 1 of Actin-like protein 6A	QGGPTYYIDTNALR	86	77.7	1.82929
IPI00003627	Isoform 1 of Actin-like protein 6A	QGGPTYYIDTNALRVPR	55	51.8	0.862511
IPI00003627	Isoform 1 of Actin-like protein 6A	SPLAGDFITMQCR	58	58.3	1.51927
IPI00003627	Isoform 1 of Actin-like protein 6A	STGLILDSGATHTTAIPVHDGYVLQQGIVK	24	23.2	1.21786
IPI00003627	Isoform 1 of Actin-like protein 6A	TAVLTAFANGR	78	63.4	4.58679
IPI00003627	Isoform 1 of Actin-like protein 6A	VDFPTAIGMVVER	52	47.5	4.39046
IPI00003627	Isoform 1 of Actin-like protein 6A	VPRENMEAISPLK	45	36.3	0.0934069
IPI00004045	Isoform A of RNA-binding protein with multiple splicing	NALNGIR	34	11.1	1.2318
IPI00006158	Lymphoid-restricted membrane protein	NNPSK	26	8	0.802319
IPI00006158	Lymphoid-restricted membrane protein	VTIASLPR	29	6.7	1.32291
IPI00006524	Uncharacterized protein KIAA0319 precursor	ENCEPK	35	21.5	1.18702
IPI00007280	Actin-related protein 2/3 complex subunit 5	NPPINTK	29	16.6	1.85901
IPI00007632	Glutamate receptor 4 precursor	NHEMFEGNDK	20	17.6	3.29408
IPI00007752	Tubulin beta-2C chain	INVYYNEATGGK	80	73.4	1.37165
IPI00007765	Stress-70 protein, mitochondrial precursor	NTTIPTK	20	9.2	2.95484
IPI00007765	Stress-70 protein, mitochondrial precursor	RYDDPEVQK	31	18.3	0.335439
IPI00007765	Stress-70 protein, mitochondrial precursor	SQVFSTAADGQTQVEIK	106	91.4	0.387125
IPI00007765	Stress-70 protein, mitochondrial precursor	VLENAEGAR	30	11.4	2.66156
IPI00011525	Calsequestrin 1	AFEDAAEEFHPYIPFFATFDSK	63	58.9	2.8785
IPI00011525	Calsequestrin 1	ELQAFENIEDEIK	80	63.7	1.50835
IPI00011525	Calsequestrin 1	LGLTEVDSMYVFK	67	63	0.638253
IPI00013397	Zinc finger protein 577	SQLMVHQR	24	14.1	1.24958
IPI00014235	Isoform 1 of Rab3 GTPase-activating protein catalytic subunit	CEQEEEK	29	6.5	2.83611
IPI00015404	Isoform 1 of AT-rich interactive domain-containing protein 1B	AAAGSAAGGFQR	42	40	1.15641
IPI00015404	Isoform 1 of AT-rich interactive domain-containing protein 1B	ADGKEEGTPQPESK	46	34.1	2.71942
IPI00015404	Isoform 1 of AT-rich interactive domain-containing protein 1B	ALDHNAAR	32	17	0.140969
IPI00015404	Isoform 1 of AT-rich interactive domain-containing protein 1B	ALLAMAR	26	13.9	0.587243
IPI00015404	Isoform 1 of AT-rich interactive domain-containing protein 1B	APQTYEKEEDEDK	30	23.3	1.13329
IPI00015404	Isoform 1 of AT-rich interactive domain-containing protein 1B	CICVSNIVR	56	45.4	0.892954
IPI00015404	Isoform 1 of AT-rich interactive domain-containing protein 1B	DIVTPEAWR	38	26.3	3.23657
IPI00015404	Isoform 1 of AT-rich interactive domain-containing protein 1B	DMGAQYAAASPAWAAAQQR	117	110.8	0.483228
IPI00015404	Isoform 1 of AT-rich interactive domain-containing protein 1B	EIGGLAQVNK	39	29	0.748104
IPI00015404	Isoform 1 of AT-rich interactive domain-containing protein 1B	EITFPPGSVEASQPVLK	91	75.7	2.63954
IPI00015404	Isoform 1 of AT-rich interactive domain-containing protein 1B	EMSMALLSNLAQGDALAAR	93	84.2	1.11576
IPI00015404	Isoform 1 of AT-rich interactive domain-containing protein 1B	FDKLPIK	26	5.8	1.23766
IPI00015404	Isoform 1 of AT-rich interactive domain-containing protein 1B	FPFGIQQAK	43	21.2	2.00332
IPI00015404	Isoform 1 of AT-rich interactive domain-containing protein 1B	GEEPPPEVFSTGDTK	85	81.6	1.78411
IPI00015404	Isoform 1 of AT-rich interactive domain-containing protein 1B	GSPVSSLPAVGK	51	28.3	1.83509
IPI00015404	Isoform 1 of AT-rich interactive domain-containing protein 1B	HEPYGQQYPGQGPPSGQPPYGGHQPGLYPQQPNYK	41	31.4	0.032528
IPI00015404	Isoform 1 of AT-rich interactive domain-containing protein 1B	HMDGMYGPPAK	56	55	1.4977
IPI00015404	Isoform 1 of AT-rich interactive domain-containing protein 1B	HPGLVLILGK	54	54.4	1.99351
IPI00015404	Isoform 1 of AT-rich interactive domain-containing protein 1B	IERGEEPPPEVFSTGDTK	92	87	0.116573
IPI00015404	Isoform 1 of AT-rich interactive domain-containing protein 1B	INHESQWPSHVSQR	82	78.5	1.22139
IPI00015404	Isoform 1 of AT-rich interactive domain-containing protein 1B	KLWVDR	22	12.7	0.258906
IPI00015404	Isoform 1 of AT-rich interactive domain-containing protein 1B	KNNLFVVDR	72	47.5	0.877711
IPI00015404	Isoform 1 of AT-rich interactive domain-containing protein 1B	KPLDLFR	46	5.1	0.944676
IPI00015404	Isoform 1 of AT-rich interactive domain-containing protein 1B	LILLHHEHPER	66	62.2	0.0118823
IPI00015404	Isoform 1 of AT-rich interactive domain-containing protein 1B	LLEDEPR	36	16.9	1.89975
IPI00015404	Isoform 1 of AT-rich interactive domain-containing protein 1B	LVLETLCK	44	35.6	1.62608
IPI00015404	Isoform 1 of AT-rich interactive domain-containing protein 1B	LYVCVK	28	20.5	0.493442
IPI00015404	Isoform 1 of AT-rich interactive domain-containing protein 1B	NDMPYPYQNR	58	56.6	3.17272
IPI00015404	Isoform 1 of AT-rich interactive domain-containing protein 1B	NNLFVVDR	47	29.2	1.23907
IPI00015404	Isoform 1 of AT-rich interactive domain-containing protein 1B	QGPGGPTQAPPYPGMNR	64	55.4	1.97803
IPI00015404	Isoform 1 of AT-rich interactive domain-containing protein 1B	QQFPYGASYDR	47	35.8	0.23779
IPI00015404	Isoform 1 of AT-rich interactive domain-containing protein 1B	QQGGGMMMGPGGGGAASLSK	97	86.4	1.98444
IPI00015404	Isoform 1 of AT-rich interactive domain-containing protein 1B	RCICVSNIVR	33	24.1	4.38755
IPI00015404	Isoform 1 of AT-rich interactive domain-containing protein 1B	RPIQGQYPYPYSR	54	51	2.07827
IPI00015404	Isoform 1 of AT-rich interactive domain-containing protein 1B	RPPPPLSSAGR	36	35.9	1.87776
IPI00015404	Isoform 1 of AT-rich interactive domain-containing protein 1B	RRPPPPLSSAGR	42	42.4	0.839881
IPI00015404	Isoform 1 of AT-rich interactive domain-containing protein 1B	SEFLLHEGR	55	39.4	2.29777
IPI00015404	Isoform 1 of AT-rich interactive domain-containing protein 1B	SIIATIDDVLSARPGALPEDANPGPQTESSK	32	30.4	0.0247164
IPI00015404	Isoform 1 of AT-rich interactive domain-containing protein 1B	SLSFVPGNDAEMSK	82	76.7	1.69283
IPI00015404	Isoform 1 of AT-rich interactive domain-containing protein 1B	SPFLPSMK	45	27.7	0.63096
IPI00015404	Isoform 1 of AT-rich interactive domain-containing protein 1B	SQGSPMDPMVMK	56	47.4	1.33726
IPI00015404	Isoform 1 of AT-rich interactive domain-containing protein 1B	SRDETPLCTIAHWQDSLAK	63	60.3	1.68732
IPI00015404	Isoform 1 of AT-rich interactive domain-containing protein 1B	SSIALTAPDAAADPK	57	44.4	0.417881
IPI00015404	Isoform 1 of AT-rich interactive domain-containing protein 1B	SSTISVHDPFSDVSDSSFPK	50	50	0.315045
IPI00015404	Isoform 1 of AT-rich interactive domain-containing protein 1B	SSTISVHDPFSDVSDSSFPKR	53	52.7	1.63872
IPI00015404	Isoform 1 of AT-rich interactive domain-containing protein 1B	TDDMMVPDQR	39	11.7	0.435915
IPI00015404	Isoform 1 of AT-rich interactive domain-containing protein 1B	VDENRSEFLLHEGR	41	34.4	0.894603
IPI00015404	Isoform 1 of AT-rich interactive domain-containing protein 1B	YQPQQDMSQEGYGTR	88	78.7	2.88713
IPI00015614	Isoform A of Trypsin-3 precursor	VLEGNEQFINAAK	91	80.6	2.65684
IPI00017297	Matrin-3	GDADQASNILASFGLSAR	107	95.2	2.06297
IPI00017297	Matrin-3	LCSLFYTNEEVAK	49	42.5	1.53871
IPI00017640	Isoform 1 of Slit homolog 3 protein precursor	LQTISK	30	12.2	2.77645
IPI00017669	Isoform 1 of SWI/SNF-related matrix-associated actin-dependent regulator of chromatin subfamily E member 1	AEAALEEESR	65	56.4	1.37958
IPI00017669	Isoform 1 of SWI/SNF-related matrix-associated actin-dependent regulator of chromatin subfamily E member 1	AEAALEEESRQR	28	17.5	1.56819
IPI00017669	Isoform 1 of SWI/SNF-related matrix-associated actin-dependent regulator of chromatin subfamily E member 1	ASNPDLKLWEIGK	26	16.4	0.376077
IPI00017669	Isoform 1 of SWI/SNF-related matrix-associated actin-dependent regulator of chromatin subfamily E member 1	AYHNSPAYLAYINAK	100	90.9	0.602138
IPI00017669	Isoform 1 of SWI/SNF-related matrix-associated actin-dependent regulator of chromatin subfamily E member 1	EKEAAEQAER	45	32.1	4.5823
IPI00017669	Isoform 1 of SWI/SNF-related matrix-associated actin-dependent regulator of chromatin subfamily E member 1	FLESTDSFNNELK	69	53.8	1.45166
IPI00017669	Isoform 1 of SWI/SNF-related matrix-associated actin-dependent regulator of chromatin subfamily E member 1	FLESTDSFNNELKR	91	74.5	1.55783
IPI00017669	Isoform 1 of SWI/SNF-related matrix-associated actin-dependent regulator of chromatin subfamily E member 1	IAAEIAQAEEQAR	82	35.9	1.94629
IPI00017669	Isoform 1 of SWI/SNF-related matrix-associated actin-dependent regulator of chromatin subfamily E member 1	IAAEIAQAEEQARK	72	70.6	0.112226
IPI00017669	Isoform 1 of SWI/SNF-related matrix-associated actin-dependent regulator of chromatin subfamily E member 1	KLEAELLQIEER	88	75.8	0.995841
IPI00017669	Isoform 1 of SWI/SNF-related matrix-associated actin-dependent regulator of chromatin subfamily E member 1	KVWDQVK	43	20.6	3.82593
IPI00017669	Isoform 1 of SWI/SNF-related matrix-associated actin-dependent regulator of chromatin subfamily E member 1	LCGLKVEVDMEK	84	77.5	3.48065
IPI00017669	Isoform 1 of SWI/SNF-related matrix-associated actin-dependent regulator of chromatin subfamily E member 1	LEAELLQIEER	55	38.5	0.443829
IPI00017669	Isoform 1 of SWI/SNF-related matrix-associated actin-dependent regulator of chromatin subfamily E member 1	LGGNPGTNSR	52	30.1	0.755129
IPI00017669	Isoform 1 of SWI/SNF-related matrix-associated actin-dependent regulator of chromatin subfamily E member 1	LISEILSESVVPDVR	85	81	0.356395
IPI00017669	Isoform 1 of SWI/SNF-related matrix-associated actin-dependent regulator of chromatin subfamily E member 1	MEKGEPYMSIQPAEDPDDYDDGFSMK	54	5.7	1.56613
IPI00017669	Isoform 1 of SWI/SNF-related matrix-associated actin-dependent regulator of chromatin subfamily E member 1	MQVLKR	22	5.3	1.16052
IPI00017669	Isoform 1 of SWI/SNF-related matrix-associated actin-dependent regulator of chromatin subfamily E member 1	QEYLNEYEAEK	46	28.2	2.75729
IPI00017669	Isoform 1 of SWI/SNF-related matrix-associated actin-dependent regulator of chromatin subfamily E member 1	QVQSLMVHQR	64	49	1.44879
IPI00017669	Isoform 1 of SWI/SNF-related matrix-associated actin-dependent regulator of chromatin subfamily E member 1	RPSYAPPPTPAPATQMPSTPGFVGYNPYSHLAYNNYR	65	9.4	1.5403
IPI00017669	Isoform 1 of SWI/SNF-related matrix-associated actin-dependent regulator of chromatin subfamily E member 1	RQVQSLMVHQR	44	33.8	0.276107
IPI00017669	Isoform 1 of SWI/SNF-related matrix-associated actin-dependent regulator of chromatin subfamily E member 1	SQSSIVPEEEQAANK	66	55.7	2.68257
IPI00017669	Isoform 1 of SWI/SNF-related matrix-associated actin-dependent regulator of chromatin subfamily E member 1	SQSSIVPEEEQAANKGEEK	95	81.4	0.225012
IPI00017669	Isoform 1 of SWI/SNF-related matrix-associated actin-dependent regulator of chromatin subfamily E member 1	SRAEAALEEESR	78	56	0.249746
IPI00017669	Isoform 1 of SWI/SNF-related matrix-associated actin-dependent regulator of chromatin subfamily E member 1	VEVDMEK	30	19.7	1.62855
IPI00017669	Isoform 1 of SWI/SNF-related matrix-associated actin-dependent regulator of chromatin subfamily E member 1	VWDQVK	28	8.7	0.513562
IPI00018069	Fusion protein SYT-SSX1	GEITPAAIQK	64	48.9	0.959586
IPI00018069	Fusion protein SYT-SSX1	MLDDNNHLIQCIMDSQNK	75	67.1	0.557452
IPI00018069	Fusion protein SYT-SSX1	MLDDNNHLIQCIMDSQNKGK	44	43.4	3.65745
IPI00018069	Fusion protein SYT-SSX1	SVAFAAPR	30	19.5	2.98248
IPI00021439	Actin, cytoplasmic 1	AGFAGDDAPR	34	22.4	3.80703
IPI00021439	Actin, cytoplasmic 1	AVFPSIVGRPR	37	35.3	1.91818
IPI00021439	Actin, cytoplasmic 1	DLYANTVLSGGTTMYPGIADR	140	133	0.942971
IPI00021439	Actin, cytoplasmic 1	DSYVGDEAQSK	93	84	0.840479
IPI00021439	Actin, cytoplasmic 1	DSYVGDEAQSKR	66	60.7	1.0323
IPI00021439	Actin, cytoplasmic 1	EITALAPSTMK	51	39.9	0.820931
IPI00021439	Actin, cytoplasmic 1	GYSFTTTAER	74	63.4	0.818392
IPI00021439	Actin, cytoplasmic 1	GYSFTTTAEREIVR	39	30.2	0.15944
IPI00021439	Actin, cytoplasmic 1	HQGVMVGMGQK	51	18.8	1.34968
IPI00021439	Actin, cytoplasmic 1	KDLYANTVLSGGTTMYPGIADR	67	67.1	3.47935
IPI00021439	Actin, cytoplasmic 1	LCYVALDFEQEMATAASSSSLEK	158	157.4	0.760477
IPI00021439	Actin, cytoplasmic 1	LDLAGRDLTDYLMK	52	45.5	1.16028
IPI00021439	Actin, cytoplasmic 1	MQKEITALAPSTMK	64	50.5	0.0529764
IPI00021439	Actin, cytoplasmic 1	SYELPDGQVITIGNER	120	108.8	2.46364
IPI00021439	Actin, cytoplasmic 1	TTGIVMDSGDGVTHTVPIYEGYALPHAILR	46	44.9	0.70331
IPI00021439	Actin, cytoplasmic 1	VAPEEHPVLLTEAPLNPK	36	8.5	1.47846
IPI00021536	Calmodulin-like protein 5	AFSAVDTDGNGTINAQELGAALK	120	16.5	0.100729
IPI00022434	Uncharacterized protein ALB	YICENQDSISSK	72	61.9	2.21252
IPI00022793	Trifunctional enzyme beta subunit, mitochondrial precursor	EVVDYIIFGTVIQEVK	66	59.3	1.1399
IPI00023322	Zinc finger protein ubi-d4	ASIYQNQNSS	31	25.5	0.292108
IPI00023322	Zinc finger protein ubi-d4	DKPYACDICGK	50	36.4	2.29176
IPI00023322	Zinc finger protein ubi-d4	EDSQPPTPVSQR	24	14.5	0.867352
IPI00023322	Zinc finger protein ubi-d4	EGLISQDGSSLEALLR	124	109.7	0.14355
IPI00023322	Zinc finger protein ubi-d4	EGLISQDGSSLEALLRTDPLEK	40	37.2	0.564723
IPI00023322	Zinc finger protein ubi-d4	EKASIYQNQNSS	27	26.5	0.337515
IPI00023322	Zinc finger protein ubi-d4	GAPDPRVDDDSLGEFPVTNSR	52	42.9	0.597432
IPI00023322	Zinc finger protein ubi-d4	GPGLASGQLYSYPAR	88	88.5	1.15856
IPI00023322	Zinc finger protein ubi-d4	HRGPGLASGQLYSYPAR	64	64	0.134011
IPI00023322	Zinc finger protein ubi-d4	ILEPDDFLDDLDDEDYEEDTPKR	67	67.1	2.51531
IPI00023322	Zinc finger protein ubi-d4	KGPDGLALPNNYCDFCLGDSK	69	64.7	0.49619
IPI00023322	Zinc finger protein ubi-d4	KLDASILEDR	98	78.8	2.62023
IPI00023322	Zinc finger protein ubi-d4	LLGEQYYK	52	39.5	3.29285
IPI00023322	Zinc finger protein ubi-d4	LSFPSIKPDTDQTLKK	47	30.9	2.89277
IPI00023322	Zinc finger protein ubi-d4	TDPLEKR	41	23.5	4.11938
IPI00023322	Zinc finger protein ubi-d4	TGQPEELVSCSDCGR	82	76.9	2.80901
IPI00023322	Zinc finger protein ubi-d4	TYRWQCIECK	34	24.4	0.873872
IPI00023322	Zinc finger protein ubi-d4	VDDDSLGEFPVTNSR	81	69.3	0.520181
IPI00024568	Glioma tumor suppressor candidate region gene 1 protein	AASSGPGKPSGLQYESK	56	45.6	0.846853
IPI00024568	Glioma tumor suppressor candidate region gene 1 protein	AFASNLPTLNVAK	70	57.5	1.89902
IPI00024568	Glioma tumor suppressor candidate region gene 1 protein	AGQNVVLSGFPAPALQANVFK	107	104.2	0.807014
IPI00024568	Glioma tumor suppressor candidate region gene 1 protein	APQNLTFMAAGK	67	63.9	0.906869
IPI00024568	Glioma tumor suppressor candidate region gene 1 protein	EKPDEYVSSSR	58	50.4	0.62657
IPI00024568	Glioma tumor suppressor candidate region gene 1 protein	ELAAVEDELYQR	56	51.1	0.695185
IPI00024568	Glioma tumor suppressor candidate region gene 1 protein	FHQVPSGIILQNK	42	42.3	0.712946
IPI00024568	Glioma tumor suppressor candidate region gene 1 protein	TFQMVTTPFPALPQPK	47	44.3	1.09203
IPI00024568	Glioma tumor suppressor candidate region gene 1 protein	TTLALDK	30	20.2	0.122152
IPI00025786	Isoform 2 of B-cell CLL/lymphoma 7 protein family member A	MKLEASQQNSEEM	28	27.9	4.78978
IPI00025786	Isoform 2 of B-cell CLL/lymphoma 7 protein family member A	VDRQPSGDSGLAAETSAISQVPR	32	28.3	3.06697
IPI00025786	Isoform 2 of B-cell CLL/lymphoma 7 protein family member A	VMAAIEK	20	5.2	2.17334
IPI00026105	Isoform SCPx of Non-specific lipid-transfer protein	SIIKMVGFDMSK	23	21.4	1.48392
IPI00027462	Protein S100-A9	NIETIINTFHQYSVK	63	59.7	0.175699
IPI00027487	Creatine kinase M-type	GTGGVDTAAVGSVFDVSNADR	123	120.4	1.44176
IPI00027487	Creatine kinase M-type	LGSSEVEQVQLVVDGVK	83	75.6	1.37347
IPI00027487	Creatine kinase M-type	LSVEALNSLTGEFK	96	88.8	0.80738
IPI00027547	Dermcidin precursor	DAVEDLESVGK	68	32.9	4.49774
IPI00027547	Dermcidin precursor	DVLDSVL	29	18.1	0.314371
IPI00027547	Dermcidin precursor	ENAGEDPGLAR	65	58.6	2.0033
IPI00027547	Dermcidin precursor	GAVHDVKDVLDSVL	57	54.5	2.6017
IPI00027547	Dermcidin precursor	LGKDAVEDLESVGK	109	93.4	2.81764
IPI00029695	Isoform A of SWI/SNF-related matrix-associated actin-dependent regulator of chromatin subfamily B member 1	DHGYTTLATSVTLLK	89	81.3	0.274787
IPI00029822	SMARCA4 isoform 2	AENAEGQTPAIGPDGEPLDETSQMSDLPVK	75	71.4	0.226412
IPI00029822	SMARCA4 isoform 2	AIEEGTLEEIEEEVR	111	95.4	1.98727
IPI00029822	SMARCA4 isoform 2	AQIMAYK	34	16.2	3.33709
IPI00029822	SMARCA4 isoform 2	ASGKFELLDR	72	54.4	3.90745
IPI00029822	SMARCA4 isoform 2	AVATYHANTER	57	46.7	0.657072
IPI00029822	SMARCA4 isoform 2	AVATYHANTEREQK	45	39.9	0.29513
IPI00029822	SMARCA4 isoform 2	CDMSALQR	47	39.6	0.130205
IPI00029822	SMARCA4 isoform 2	DFKEYHR	52	33.7	4.26887
IPI00029822	SMARCA4 isoform 2	DIHDTASSVAR	49	42.8	1.14626
IPI00029822	SMARCA4 isoform 2	DKHILAK	23	15.3	1.51686
IPI00029822	SMARCA4 isoform 2	DSDAGSSTPTTSTR	89	75.9	1.36436
IPI00029822	SMARCA4 isoform 2	DTALETALNAK	77	42.3	1.0847
IPI00029822	SMARCA4 isoform 2	ELPEYYELIR	54	42	0.526564
IPI00029822	SMARCA4 isoform 2	EVDYSDSLTEK	63	62.6	2.73997
IPI00029822	SMARCA4 isoform 2	EVEAQLPEK	34	29	1.08241
IPI00029822	SMARCA4 isoform 2	EVEAQLPEKVEYVIK	68	39.7	0.476908
IPI00029822	SMARCA4 isoform 2	FNVLLTTYEYIIK	89	55.1	0.142064
IPI00029822	SMARCA4 isoform 2	FNVLLTTYEYIIKDK	43	39.1	0.0512994
IPI00029822	SMARCA4 isoform 2	GLDPVEILQER	75	71	0.840089
IPI00029822	SMARCA4 isoform 2	GLQSYYAVAHAVTER	101	97.8	0.133601
IPI00029822	SMARCA4 isoform 2	GPTPFNQNQLHQLR	93	81.6	1.26373
IPI00029822	SMARCA4 isoform 2	GQPLPDHLQMAVQGK	95	91.7	3.12491
IPI00029822	SMARCA4 isoform 2	GVLLTDGSEK	41	37.3	0.181024
IPI00029822	SMARCA4 isoform 2	HEEEFDLFMR	73	72.7	3.55478
IPI00029822	SMARCA4 isoform 2	HIIENAKQDVDDEYGVSQALAR	132	131.8	0.232885
IPI00029822	SMARCA4 isoform 2	HQEYLNSILQHAK	46	34.2	0.931738
IPI00029822	SMARCA4 isoform 2	IGQQNEVR	51	34.2	2.29374
IPI00029822	SMARCA4 isoform 2	IPDPDSDDVSEVDAR	94	90	1.02528
IPI00029822	SMARCA4 isoform 2	IQELENLPGSLAGDLR	116	84.3	0.393544
IPI00029822	SMARCA4 isoform 2	ITPIQKPR	33	30.2	3.19338
IPI00029822	SMARCA4 isoform 2	IVDAVIK	35	14	2.67455
IPI00029822	SMARCA4 isoform 2	KAENAEGQTPAIGPDGEPLDETSQMSDLPVK	100	91.6	1.81589
IPI00029822	SMARCA4 isoform 2	KELPEYYELIR	26	14.8	0.812461
IPI00029822	SMARCA4 isoform 2	KIVDAVIK	31	15.3	4.52776
IPI00029822	SMARCA4 isoform 2	KPVDFKK	29	7.8	3.10718
IPI00029822	SMARCA4 isoform 2	LAYLLQQTDEYVANLTELVR	109	106.9	1.89693
IPI00029822	SMARCA4 isoform 2	LCTVNSVEEK	43	30.4	3.49048
IPI00029822	SMARCA4 isoform 2	LMAEDEEGYRK	59	47.8	0.254896
IPI00029822	SMARCA4 isoform 2	LMEEDELPSWIIKDDAEVER	113	106.8	2.69654
IPI00029822	SMARCA4 isoform 2	LNVDQK	32	17.1	1.04391
IPI00029822	SMARCA4 isoform 2	LSPNPPNLTK	26	19.7	2.02077
IPI00029822	SMARCA4 isoform 2	LTCEEEEEK	43	27.7	0.583089
IPI00029822	SMARCA4 isoform 2	LTCEEEEEKMFGR	54	48.7	1.84912
IPI00029822	SMARCA4 isoform 2	LTQVLNTHYVAPR	102	93.3	2.91695
IPI00029822	SMARCA4 isoform 2	QDVDDEYGVSQALAR	140	129.6	0.765662
IPI00029822	SMARCA4 isoform 2	QLRQEVVVCMR	40	30.1	0.148807
IPI00029822	SMARCA4 isoform 2	QLSEVFIQLPSR	66	58.6	2.4049
IPI00029822	SMARCA4 isoform 2	QLSEVFIQLPSRK	73	69.3	1.24199
IPI00029822	SMARCA4 isoform 2	QSALMVNGVLK	59	34	3.56902
IPI00029822	SMARCA4 isoform 2	RAFLQAILEHEEQDESR	69	64.6	1.46179
IPI00029822	SMARCA4 isoform 2	RAFVPQLR	31	15.7	3.4527
IPI00029822	SMARCA4 isoform 2	RDSDAGSSTPTTSTR	24	10.9	0.252898
IPI00029822	SMARCA4 isoform 2	RDTALETALNAK	78	62.5	0.640346
IPI00029822	SMARCA4 isoform 2	RLMAEDEEGYR	52	45.5	3.74653
IPI00029822	SMARCA4 isoform 2	SCSTFEQWFNAPFAMTGEK	119	112.9	0.675095
IPI00029822	SMARCA4 isoform 2	SGKFNVLLTTYEYIIK	89	81	1.74499
IPI00029822	SMARCA4 isoform 2	TFNEPGSEYFIFLLSTR	111	100.8	0.655386
IPI00029822	SMARCA4 isoform 2	TIQTIALITYLMEHK	88	88	0.255789
IPI00029822	SMARCA4 isoform 2	TIQTIALITYLMEHKR	93	93.3	2.1723
IPI00029822	SMARCA4 isoform 2	TKATIELK	25	16.2	1.84052
IPI00029822	SMARCA4 isoform 2	TLMNTIMQLR	62	51.1	0.843462
IPI00029822	SMARCA4 isoform 2	VDKQSALMVNGVLK	82	32.5	1.18388
IPI00029822	SMARCA4 isoform 2	VDLNEEETILIIR	96	83	0.777463
IPI00029822	SMARCA4 isoform 2	VEYVIK	27	5.2	2.6687
IPI00029822	SMARCA4 isoform 2	VIHVESGK	35	30.7	0.149266
IPI00029822	SMARCA4 isoform 2	VIQAGMFDQK	51	38.6	2.00508
IPI00029822	SMARCA4 isoform 2	VLRPFLLR	27	16.6	4.92141
IPI00029822	SMARCA4 isoform 2	VSYKGSPAAR	42	35.9	0.818306
IPI00029822	SMARCA4 isoform 2	YKLNVDQK	39	23.7	2.02501
IPI00029822	SMARCA4 isoform 2	YMIVDEGHR	47	32.9	1.1546
IPI00032460	U6 snRNA-associated Sm-like protein LSm2	KEALQQK	30	5.8	1.33428
IPI00033561	Isoform 1 of RNA-binding protein with serine-rich domain 1	GYAYVEFENPDEAEK	38	36.1	0.642775
IPI00062599	71 kDa protein	AGFQSVAPSGGAGASGGAGAAAALGPGGTPGPPVR	48	47.9	0.736733
IPI00062599	71 kDa protein	CTVLLMLDYQPPQFK	82	71	0.420258
IPI00062599	71 kDa protein	DPQGFINDWLQSQCR	119	97.3	0.101677
IPI00062599	71 kDa protein	EFMLSFAR	39	28.1	0.67054
IPI00062599	71 kDa protein	EFVICDK	27	12.5	3.53881
IPI00062599	71 kDa protein	FSEIPQR	28	6.3	2.25089
IPI00062599	71 kDa protein	IFISNTFNPAK	65	47.9	0.23524
IPI00062599	71 kDa protein	IHETIETINQLK	77	69	0.206355
IPI00062599	71 kDa protein	KLDQTIMR	29	27.9	2.17371
IPI00062599	71 kDa protein	KRPAPQQIQQVQQQAVQNR	84	84.4	1.53254
IPI00062599	71 kDa protein	LDIQEALK	23	11.1	0.681864
IPI00062599	71 kDa protein	LLEDSALSK	41	26.4	1.08566
IPI00062599	71 kDa protein	LLEDSALSKYDATK	112	103.9	2.946
IPI00062599	71 kDa protein	QELEQALGIR	82	63.2	0.694222
IPI00062599	71 kDa protein	RQELEQALGIR	45	45.3	3.16153
IPI00062599	71 kDa protein	SDAEDGEGTVASWELR	107	96.4	0.698858
IPI00062599	71 kDa protein	TATTQETDGFQVK	92	80	0.340621
IPI00062599	71 kDa protein	TMTDVVGNPEEER	85	73.7	0.758099
IPI00062599	71 kDa protein	YFYSK	25	7.2	1.68697
IPI00062599	71 kDa protein	YLQQIFESQR	63	42	1.38546
IPI00064201	FERM and PDZ domain-containing protein 3	SNPVK	24	5.9	1.8728
IPI00106988	Isoform 2 of SWI/SNF-related matrix-associated actin-dependent regulator of chromatin subfamily D member 3	DFMLSFSR	32	27.8	0.398576
IPI00106988	Isoform 2 of SWI/SNF-related matrix-associated actin-dependent regulator of chromatin subfamily D member 3	GYVQDLLR	46	31.2	0.887799
IPI00106988	Isoform 2 of SWI/SNF-related matrix-associated actin-dependent regulator of chromatin subfamily D member 3	LTALLLPPDPIVINHVISVDPSDQKK	26	26.4	4.30412
IPI00106988	Isoform 2 of SWI/SNF-related matrix-associated actin-dependent regulator of chromatin subfamily D member 3	QELEQSLVVR	47	29.4	0.901292
IPI00106988	Isoform 2 of SWI/SNF-related matrix-associated actin-dependent regulator of chromatin subfamily D member 3	RPGDLSVR	48	38.6	1.25123
IPI00106988	Isoform 2 of SWI/SNF-related matrix-associated actin-dependent regulator of chromatin subfamily D member 3	RQELEQSLVVR	55	50.9	2.59026
IPI00106988	Isoform 2 of SWI/SNF-related matrix-associated actin-dependent regulator of chromatin subfamily D member 3	RVDIQEALK	55	23.9	0.256774
IPI00106988	Isoform 2 of SWI/SNF-related matrix-associated actin-dependent regulator of chromatin subfamily D member 3	SAIVQALWQYVK	70	60.5	1.05506
IPI00106988	Isoform 2 of SWI/SNF-related matrix-associated actin-dependent regulator of chromatin subfamily D member 3	TPTTQETDGFQVK	85	76.8	2.06672
IPI00106988	Isoform 2 of SWI/SNF-related matrix-associated actin-dependent regulator of chromatin subfamily D member 3	VMTDVAGNPEEER	86	75	0.0301684
IPI00150057	Isoform 2 of SWI/SNF-related matrix-associated actin-dependent regulator of chromatin subfamily C member 2	GKELDDLVPETAK	53	42.4	2.32458
IPI00152627	Chromosome 11 open reading frame 30	QHQQSPK	21	7.7	2.78807
IPI00165519	CDNA FLJ14855 fis, clone PLACE1000979, moderately similar to ZINC FINGER PROTEIN 135	TPASLSI	22	20.7	1.78918
IPI00168915	Isoform 1 of RAD52 motif-containing protein 1	LPELD	30	29.1	2.09826
IPI00179330	ubiquitin and ribosomal protein S27a precursor	TITLEVEPSDTIENVK	66	54.4	0.482618
IPI00216047	Isoform 1 of SWI/SNF-related matrix-associated actin-dependent regulator of chromatin subfamily C member 2	ADPAFGLESSGIAGTTSDEPERIEESGNDEAR	73	70.8	0.636147
IPI00216047	Isoform 1 of SWI/SNF-related matrix-associated actin-dependent regulator of chromatin subfamily C member 2	AGGSLCHILAAAYK	87	81.6	0.328465
IPI00216047	Isoform 1 of SWI/SNF-related matrix-associated actin-dependent regulator of chromatin subfamily C member 2	CFLDFK	30	21	1.71301
IPI00216047	Isoform 1 of SWI/SNF-related matrix-associated actin-dependent regulator of chromatin subfamily C member 2	DIGEGNLSTAAAAALAAAAVK	143	137.1	1.42172
IPI00216047	Isoform 1 of SWI/SNF-related matrix-associated actin-dependent regulator of chromatin subfamily C member 2	DMDEPSPVPNVEEVTLPK	67	63.8	0.200892
IPI00216047	Isoform 1 of SWI/SNF-related matrix-associated actin-dependent regulator of chromatin subfamily C member 2	EALEYQR	27	18.9	1.53019
IPI00216047	Isoform 1 of SWI/SNF-related matrix-associated actin-dependent regulator of chromatin subfamily C member 2	EGGGAIEEEAK	49	37.1	0.201201
IPI00216047	Isoform 1 of SWI/SNF-related matrix-associated actin-dependent regulator of chromatin subfamily C member 2	EGGGAIEEEAKEK	72	61.8	1.4607
IPI00216047	Isoform 1 of SWI/SNF-related matrix-associated actin-dependent regulator of chromatin subfamily C member 2	EGQEEVLKEVVESEGER	50	35.1	0.936486
IPI00216047	Isoform 1 of SWI/SNF-related matrix-associated actin-dependent regulator of chromatin subfamily C member 2	EKPTDMQNFGLR	67	58.2	0.0951342
IPI00216047	Isoform 1 of SWI/SNF-related matrix-associated actin-dependent regulator of chromatin subfamily C member 2	EPKEPR	28	5.9	1.72993
IPI00216047	Isoform 1 of SWI/SNF-related matrix-associated actin-dependent regulator of chromatin subfamily C member 2	EREALEYQR	49	35.8	0.364278
IPI00216047	Isoform 1 of SWI/SNF-related matrix-associated actin-dependent regulator of chromatin subfamily C member 2	EVVESEGERK	51	33.2	0.298474
IPI00216047	Isoform 1 of SWI/SNF-related matrix-associated actin-dependent regulator of chromatin subfamily C member 2	FKSDQGWR	43	24.7	0.704841
IPI00216047	Isoform 1 of SWI/SNF-related matrix-associated actin-dependent regulator of chromatin subfamily C member 2	GHREEEQEDLTK	66	53	0.776216
IPI00216047	Isoform 1 of SWI/SNF-related matrix-associated actin-dependent regulator of chromatin subfamily C member 2	HFEELETIMDRER	51	45.4	1.44491
IPI00216047	Isoform 1 of SWI/SNF-related matrix-associated actin-dependent regulator of chromatin subfamily C member 2	HQGTVTEDKNNASHVVYPVPGNLEEEEWVRPVMK	31	29.7	1.48249
IPI00216047	Isoform 1 of SWI/SNF-related matrix-associated actin-dependent regulator of chromatin subfamily C member 2	HVSNAPLTK	48	40.8	0.416558
IPI00216047	Isoform 1 of SWI/SNF-related matrix-associated actin-dependent regulator of chromatin subfamily C member 2	KGPSTPYTK	32	17.2	1.20133
IPI00216047	Isoform 1 of SWI/SNF-related matrix-associated actin-dependent regulator of chromatin subfamily C member 2	KYIQAEPPTNK	56	53.5	1.88001
IPI00216047	Isoform 1 of SWI/SNF-related matrix-associated actin-dependent regulator of chromatin subfamily C member 2	MKEEVPTALVEAHVR	115	104.7	0.215434
IPI00216047	Isoform 1 of SWI/SNF-related matrix-associated actin-dependent regulator of chromatin subfamily C member 2	NLAGDVCAIMR	89	75	0.522577
IPI00216047	Isoform 1 of SWI/SNF-related matrix-associated actin-dependent regulator of chromatin subfamily C member 2	NVEMFMTIEK	51	48.1	0.743801
IPI00216047	Isoform 1 of SWI/SNF-related matrix-associated actin-dependent regulator of chromatin subfamily C member 2	QAFHMEQLK	46	7.8	2.85301
IPI00216047	Isoform 1 of SWI/SNF-related matrix-associated actin-dependent regulator of chromatin subfamily C member 2	QQLLADR	22	8.3	0.432383
IPI00216047	Isoform 1 of SWI/SNF-related matrix-associated actin-dependent regulator of chromatin subfamily C member 2	RYDFQNPSR	66	18.4	2.22582
IPI00216047	Isoform 1 of SWI/SNF-related matrix-associated actin-dependent regulator of chromatin subfamily C member 2	SALEEFSK	36	21.6	1.1437
IPI00216047	Isoform 1 of SWI/SNF-related matrix-associated actin-dependent regulator of chromatin subfamily C member 2	TLTDEVNSPDSDRR	23	16.1	2.36473
IPI00216047	Isoform 1 of SWI/SNF-related matrix-associated actin-dependent regulator of chromatin subfamily C member 2	TPQQTSASQQMLNFPDK	117	108.5	2.62257
IPI00216047	Isoform 1 of SWI/SNF-related matrix-associated actin-dependent regulator of chromatin subfamily C member 2	TPQQTSASQQMLNFPDKGK	70	69.8	0.0782765
IPI00216047	Isoform 1 of SWI/SNF-related matrix-associated actin-dependent regulator of chromatin subfamily C member 2	YDFQNPSR	48	40.6	0.589339
IPI00216047	Isoform 1 of SWI/SNF-related matrix-associated actin-dependent regulator of chromatin subfamily C member 2	YIQAEPPTNK	44	27.4	1.79381
IPI00216047	Isoform 1 of SWI/SNF-related matrix-associated actin-dependent regulator of chromatin subfamily C member 2	YYEAADTVTQFDNVR	122	115.9	2.16307
IPI00216428	Isoform 5-HT4(D) of 5-hydroxytryptamine receptor 4	NFGIR	27	10.2	2.20523
IPI00216688	nucleoporin 98kD isoform 4	LYQTPLELK	21	13.8	1.99276
IPI00217008	KIAA2012 protein	QAQEQAR	25	7.5	0.639234
IPI00219018	Glyceraldehyde-3-phosphate dehydrogenase	IISNASCTTNCLAPLAK	107	94.6	1.90331
IPI00219806	Protein S100-A7	ENFPNFLSACDK	44	19.2	1.32264
IPI00242273	SWI/SNF-related matrix-associated actin-dependent regulator of chromatin d2 isoform 2	AAFYHQPWAQEAVGR	59	50.9	0.905254
IPI00242273	SWI/SNF-related matrix-associated actin-dependent regulator of chromatin d2 isoform 2	AAIMQALWLYIK	57	50	2.70724
IPI00242273	SWI/SNF-related matrix-associated actin-dependent regulator of chromatin d2 isoform 2	AEGDSAGTAGTPGGTPAGDK	122	118.6	0.314661
IPI00242273	SWI/SNF-related matrix-associated actin-dependent regulator of chromatin d2 isoform 2	AEGDSAGTAGTPGGTPAGDKVASWELR	67	65.7	0.781928
IPI00242273	SWI/SNF-related matrix-associated actin-dependent regulator of chromatin d2 isoform 2	AQMSNFLASTTNQQEIASLDVK	133	130	0.278939
IPI00242273	SWI/SNF-related matrix-associated actin-dependent regulator of chromatin d2 isoform 2	CTLLLMLDHQPPQYK	54	46.8	0.730026
IPI00242273	SWI/SNF-related matrix-associated actin-dependent regulator of chromatin d2 isoform 2	ELVPESQAYMDLLAFER	89	81.4	1.77569
IPI00242273	SWI/SNF-related matrix-associated actin-dependent regulator of chromatin d2 isoform 2	EYINCNR	23	12.6	3.94434
IPI00242273	SWI/SNF-related matrix-associated actin-dependent regulator of chromatin d2 isoform 2	FSEIPMK	29	16.6	0.826487
IPI00242273	SWI/SNF-related matrix-associated actin-dependent regulator of chromatin d2 isoform 2	FSSFFK	28	24.7	1.63616
IPI00242273	SWI/SNF-related matrix-associated actin-dependent regulator of chromatin d2 isoform 2	HNQLQDGHER	44	37.5	1.01567
IPI00242273	SWI/SNF-related matrix-associated actin-dependent regulator of chromatin d2 isoform 2	IHETIESINQLK	96	86.9	0.368623
IPI00242273	SWI/SNF-related matrix-associated actin-dependent regulator of chromatin d2 isoform 2	IITDVIGNPEEER	79	67.2	0.951948
IPI00242273	SWI/SNF-related matrix-associated actin-dependent regulator of chromatin d2 isoform 2	IITDVIGNPEEERR	38	30.2	3.28396
IPI00242273	SWI/SNF-related matrix-associated actin-dependent regulator of chromatin d2 isoform 2	IRELVPESQAYMDLLAFER	43	41.7	2.10335
IPI00242273	SWI/SNF-related matrix-associated actin-dependent regulator of chromatin d2 isoform 2	IYISNTFSPSK	86	75.2	1.7904
IPI00242273	SWI/SNF-related matrix-associated actin-dependent regulator of chromatin d2 isoform 2	KFSSFFK	42	24.5	0.49628
IPI00242273	SWI/SNF-related matrix-associated actin-dependent regulator of chromatin d2 isoform 2	KLDQTIAR	50	43.7	3.49168
IPI00242273	SWI/SNF-related matrix-associated actin-dependent regulator of chromatin d2 isoform 2	LAGLLQHPDPIVINHVISVDPNDQK	24	20.4	1.43942
IPI00242273	SWI/SNF-related matrix-associated actin-dependent regulator of chromatin d2 isoform 2	LLDDPSKQK	42	27.6	2.81657
IPI00242273	SWI/SNF-related matrix-associated actin-dependent regulator of chromatin d2 isoform 2	LLVPQAQPPMPAQR	60	59	0.642775
IPI00242273	SWI/SNF-related matrix-associated actin-dependent regulator of chromatin d2 isoform 2	MADKVLPQR	54	46.7	0.336549
IPI00242273	SWI/SNF-related matrix-associated actin-dependent regulator of chromatin d2 isoform 2	MEIQEAIK	35	15.3	1.18553
IPI00242273	SWI/SNF-related matrix-associated actin-dependent regulator of chromatin d2 isoform 2	MEIQEAIKKPLTQK	20	16.7	0.0673459
IPI00242273	SWI/SNF-related matrix-associated actin-dependent regulator of chromatin d2 isoform 2	MPTTQETDGFQVK	87	74.5	2.79837
IPI00242273	SWI/SNF-related matrix-associated actin-dependent regulator of chromatin d2 isoform 2	QELEQVLGIR	68	51.4	2.48048
IPI00242273	SWI/SNF-related matrix-associated actin-dependent regulator of chromatin d2 isoform 2	RMEIQEAIK	51	31.7	0.388764
IPI00242273	SWI/SNF-related matrix-associated actin-dependent regulator of chromatin d2 isoform 2	RPGDLNVK	47	33.9	2.00904
IPI00242273	SWI/SNF-related matrix-associated actin-dependent regulator of chromatin d2 isoform 2	RQELEQVLGIR	54	46.7	0.0591804
IPI00242273	SWI/SNF-related matrix-associated actin-dependent regulator of chromatin d2 isoform 2	TACYDIDVEVDDPLK	99	88.9	0.722949
IPI00242273	SWI/SNF-related matrix-associated actin-dependent regulator of chromatin d2 isoform 2	VASWELR	34	16	0.325367
IPI00293189	Isoform 1 of p53 apoptosis effector related to PMP-22	YFYTSA	27	27.2	0.901328
IPI00296803	30 kDa protein	QEALPEK	26	6.1	3.34881
IPI00298726	Isoform 58 kDa of Mitogen-activated protein kinase kinase kinase 8	EDQPR	24	10.3	1.03447
IPI00303439	CDNA FLJ13963 fis, clone Y79AA1001299, highly similar to Homo sapiens integrase interactor 1b protein	ASEVEEILDGNDEK	107	84.8	1.65076
IPI00303439	CDNA FLJ13963 fis, clone Y79AA1001299, highly similar to Homo sapiens integrase interactor 1b protein	ASEVEEILDGNDEKYK	90	74.2	0.350331
IPI00303439	CDNA FLJ13963 fis, clone Y79AA1001299, highly similar to Homo sapiens integrase interactor 1b protein	AVSISTEPPTYLR	67	59.4	1.85736
IPI00303439	CDNA FLJ13963 fis, clone Y79AA1001299, highly similar to Homo sapiens integrase interactor 1b protein	DAFTWNMNEK	48	45.5	2.03022
IPI00303439	CDNA FLJ13963 fis, clone Y79AA1001299, highly similar to Homo sapiens integrase interactor 1b protein	IVASSHDHGYTTLATSVTLLK	85	84.3	0.815786
IPI00303439	CDNA FLJ13963 fis, clone Y79AA1001299, highly similar to Homo sapiens integrase interactor 1b protein	LANTAPAW	32	28.1	1.23299
IPI00303439	CDNA FLJ13963 fis, clone Y79AA1001299, highly similar to Homo sapiens integrase interactor 1b protein	LDMEIDGQK	48	30.7	1.87932
IPI00303439	CDNA FLJ13963 fis, clone Y79AA1001299, highly similar to Homo sapiens integrase interactor 1b protein	LDMEIDGQKLR	73	53.1	0.720438
IPI00303439	CDNA FLJ13963 fis, clone Y79AA1001299, highly similar to Homo sapiens integrase interactor 1b protein	LRDAFTWNMNEK	81	70.9	1.35498
IPI00303439	CDNA FLJ13963 fis, clone Y79AA1001299, highly similar to Homo sapiens integrase interactor 1b protein	NTGDADQWCPLLETLTDAEMEKK	35	35.5	1.01419
IPI00303439	CDNA FLJ13963 fis, clone Y79AA1001299, highly similar to Homo sapiens integrase interactor 1b protein	QQIESYPTDSILEDQSDQR	96	92.4	1.37543
IPI00303439	CDNA FLJ13963 fis, clone Y79AA1001299, highly similar to Homo sapiens integrase interactor 1b protein	QQIESYPTDSILEDQSDQRVIIK	72	67.7	1.15119
IPI00303439	CDNA FLJ13963 fis, clone Y79AA1001299, highly similar to Homo sapiens integrase interactor 1b protein	RLATVEER	38	7.7	0.396609
IPI00303439	CDNA FLJ13963 fis, clone Y79AA1001299, highly similar to Homo sapiens integrase interactor 1b protein	TFGQKPVK	33	20.4	1.1193
IPI00303439	CDNA FLJ13963 fis, clone Y79AA1001299, highly similar to Homo sapiens integrase interactor 1b protein	TYAFSENPLPTVEIAIR	100	93.7	0.192109
IPI00303439	CDNA FLJ13963 fis, clone Y79AA1001299, highly similar to Homo sapiens integrase interactor 1b protein	YPSLWR	25	6.4	0.234341
IPI00303476	ATP synthase subunit beta, mitochondrial precursor	DQEGQDVLLFIDNIFR	121	112.9	1.6692
IPI00303476	ATP synthase subunit beta, mitochondrial precursor	FLSQPFQVAEVFTGHMGK	35	17.8	0.840995
IPI00303476	ATP synthase subunit beta, mitochondrial precursor	FTQAGSEVSALLGR	88	85	0.368785
IPI00303476	ATP synthase subunit beta, mitochondrial precursor	IMNVIGEPIDER	47	38.1	0.0132899
IPI00303476	ATP synthase subunit beta, mitochondrial precursor	IPSAVGYQPTLATDMGTMQER	46	42.1	0.73898
IPI00303476	ATP synthase subunit beta, mitochondrial precursor	TVLIMELINNVAK	73	71	1.97262
IPI00304925	Heat shock 70 kDa protein 1	AQIHDLVLVGGSTR	59	48.2	1.86577
IPI00304925	Heat shock 70 kDa protein 1	ARFEELCSDLFR	55	47.5	0.778583
IPI00304925	Heat shock 70 kDa protein 1	ATAGDTHLGGEDFDNR	54	52.7	2.65736
IPI00304925	Heat shock 70 kDa protein 1	DAGVIAGLNVLR	97	89.8	2.47054
IPI00304925	Heat shock 70 kDa protein 1	IINEPTAAAIAYGLDR	103	91.4	1.31495
IPI00304925	Heat shock 70 kDa protein 1	ITITNDKGR	62	48.7	1.53291
IPI00304925	Heat shock 70 kDa protein 1	LLQDFFNGR	58	37.2	0.689985
IPI00304925	Heat shock 70 kDa protein 1	NALESYAFNMK	61	57.1	0.573374
IPI00304925	Heat shock 70 kDa protein 1	NQVALNPQNTVFDAK	106	92.5	1.53541
IPI00304925	Heat shock 70 kDa protein 1	STLEPVEK	31	17.4	2.95512
IPI00304925	Heat shock 70 kDa protein 1	TTPSYVAFTDTER	72	64.9	0.195274
IPI00304925	Heat shock 70 kDa protein 1	YKAEDEVQR	45	28.4	0.80741
IPI00305383	Cytochrome b-c1 complex subunit 2, mitochondrial precursor	LPNGLVIASLENYSPVSR	82	82.1	2.66334
IPI00305383	Cytochrome b-c1 complex subunit 2, mitochondrial precursor	TIAQGNLSNTDVQAAK	75	69.4	0.104588
IPI00329369	ALS2 C-terminal like isoform 3	EDILEELLQHR	22	15.4	2.03804
IPI00374268	Uncharacterized protein BRD9	KVVDDLLDQITGGDHSR	66	65.5	0.363097
IPI00374268	Uncharacterized protein BRD9	TLFQLK	24	7.6	1.23736
IPI00384122	Full-length cDNA 5-PRIME end of clone CS0DB006YE12 of Neuroblastoma of Homo sapiens	VLLLDL	28	27.9	1.469
IPI00384909	KIDINS220 protein	VNCSDK	22	18	1.74382
IPI00385195	HBXBP30	IDDPSK	32	9.8	2.09549
IPI00387075	CDNA FLJ32758 fis, clone TESTI2001792	LQHTESSK	21	17.6	1.33297
IPI00394856	Kinesin-like protein KIF7	AVGGSK	23	6.1	0.536672
IPI00397801	Ifapsoriasin	HQEEESETEEDEEDTPGHK	79	79.2	1.75204
IPI00397878	phospholipase B1	THQLIESGR	28	16.9	1.62515
IPI00397883	CDNA FLJ45252 fis, clone BRHIP2011199	APFTK	27	9.8	2.89644
IPI00399007	Putative uncharacterized protein DKFZp686I04196 (Fragment)	GLPAPIEK	33	24.4	0.592646
IPI00399007	Putative uncharacterized protein DKFZp686I04196 (Fragment)	STSESTAALGCLVK	54	45.8	0.0875348
IPI00399007	Putative uncharacterized protein DKFZp686I04196 (Fragment)	VVSVLTVVHQDWLNGKEYK	24	8.1	0.310215
IPI00401753	AT rich interactive domain 1A	AASPEMMGLGDVK	86	81.8	0.580024
IPI00410714	Hemoglobin subunit alpha	MFLSFPTTK	45	42.1	2.47147
IPI00410714	Hemoglobin subunit alpha	TYFPHFDLSHGSAQVK	35	32.5	1.69021
IPI00410714	Hemoglobin subunit alpha	VGAHAGEYGAEALER	81	68.4	2.05744
IPI00410714	Hemoglobin subunit alpha	VLSPADK	21	13.9	3.73518
IPI00418471	Vimentin	ISLPLPNFSSLNLR	65	61.9	0.00922693
IPI00418471	Vimentin	SLYASSPGGVYATR	77	68.7	1.32535
IPI00418931	CDNA FLJ45139 fis, clone BRAWH3039623	TVSIPR	29	12.9	0.903549
IPI00419100	Isoform 1 of FYVE, RhoGEF and PH domain-containing protein 6	IDETLTIK	21	16.3	1.28079
IPI00419933	Isoform 1 of Pleckstrin homology domain-containing family A member 7	TGEPVNSGHMIR	44	34	0.20443
IPI00440493	ATP synthase subunit alpha, mitochondrial precursor	EAYPGDVFYLHSR	33	28.1	3.07456
IPI00440493	ATP synthase subunit alpha, mitochondrial precursor	EVAAFAQFGSDLDAATQQLLSR	45	40.5	1.57045
IPI00440493	ATP synthase subunit alpha, mitochondrial precursor	HALIIYDDLSK	84	78.8	0.379227
IPI00440493	ATP synthase subunit alpha, mitochondrial precursor	ILGADTSVDLEETGR	140	135.6	1.92948
IPI00440493	ATP synthase subunit alpha, mitochondrial precursor	LKEIVTNFLAGFEA	87	87	2.86432
IPI00440493	ATP synthase subunit alpha, mitochondrial precursor	NVQAEEMVEFSSGLK	79	71.6	2.50789
IPI00440493	ATP synthase subunit alpha, mitochondrial precursor	TGTAEMSSILEER	87	63	0.0666155
IPI00440493	ATP synthase subunit alpha, mitochondrial precursor	TSIAIDTIINQK	72	64.3	0.563164
IPI00465008	Uncharacterized protein KIAA0240	VGLVQYQSTSEEK	45	43.7	1.51971
IPI00465008	Uncharacterized protein KIAA0240	VISASLGTAQPQQEK	71	65.3	0.111102
IPI00470657	Anti-colorectal carcinoma heavy chain	NTQPIMDTDGSYFVYSK	76	72.9	0.354168
IPI00470657	Anti-colorectal carcinoma heavy chain	VNSAAFPAPIEK	74	48.6	3.81774
IPI00472345	IGHG3 protein	GPSVFPLAPCSR	54	45.5	0.652343
IPI00472345	IGHG3 protein	TPLGDTTHTCPR	54	40	0.0814129
IPI00472610	IGHM protein	ALPAPIEK	23	21.4	1.3464
IPI00472610	IGHM protein	DTLMISR	36	22.9	0.369743
IPI00472610	IGHM protein	EPQVYTLPPSR	20	10.8	1.37574
IPI00472610	IGHM protein	EPQVYTLPPSREEMTK	49	43.3	0.707736
IPI00472610	IGHM protein	FNWYVDGVEVHNAK	80	74.1	2.99912
IPI00472610	IGHM protein	GPSVFPLAPSSK	43	41.1	0.672464
IPI00472610	IGHM protein	NQVSLTCLVK	55	41.3	1.12398
IPI00472610	IGHM protein	STSGGTAALGCLVK	82	68.4	2.06044
IPI00472610	IGHM protein	TPEVTCVVVDVSHEDPEVK	56	53.5	0.48446
IPI00472610	IGHM protein	TTPPVLDSDGSFFLYSK	96	91.1	2.05755
IPI00477394	Guanine nucleotide-releasing factor 2	EVVSALR	20	7.7	0.535466
IPI00514648	SWI/SNF-related matrix-associated actin-dependent regulator of chromatin a2 isoform a	AFLQAILEHEEENEEEDEVPDDETLNQMIAR	59	54.3	0.159775
IPI00514648	SWI/SNF-related matrix-associated actin-dependent regulator of chromatin a2 isoform a	AIEDGNLEEMEEEVR	111	110.3	1.27465
IPI00514648	SWI/SNF-related matrix-associated actin-dependent regulator of chromatin a2 isoform a	AVATWHANTER	43	40.5	0.571213
IPI00514648	SWI/SNF-related matrix-associated actin-dependent regulator of chromatin a2 isoform a	DTTLETALNSK	60	57.1	2.10743
IPI00514648	SWI/SNF-related matrix-associated actin-dependent regulator of chromatin a2 isoform a	DVDYSDALTEK	61	59.8	1.38926
IPI00514648	SWI/SNF-related matrix-associated actin-dependent regulator of chromatin a2 isoform a	EVESQLPEK	43	27.7	2.16691
IPI00514648	SWI/SNF-related matrix-associated actin-dependent regulator of chromatin a2 isoform a	EVESQLPEKVEYVIK	60	47.9	2.76268
IPI00514648	SWI/SNF-related matrix-associated actin-dependent regulator of chromatin a2 isoform a	FNEPGSQYFIFLLSTR	96	87.3	2.15742
IPI00514648	SWI/SNF-related matrix-associated actin-dependent regulator of chromatin a2 isoform a	GILLTDGSEK	46	37.7	0.483117
IPI00514648	SWI/SNF-related matrix-associated actin-dependent regulator of chromatin a2 isoform a	GILLTDGSEKDK	64	57.1	1.35921
IPI00514648	SWI/SNF-related matrix-associated actin-dependent regulator of chromatin a2 isoform a	GIVEDIHCGSMK	75	62.3	0.782962
IPI00514648	SWI/SNF-related matrix-associated actin-dependent regulator of chromatin a2 isoform a	GPSPFSPVQLHQLR	78	70.8	0.748107
IPI00514648	SWI/SNF-related matrix-associated actin-dependent regulator of chromatin a2 isoform a	GQPLPETLQLAVQGK	95	90.5	0.578152
IPI00514648	SWI/SNF-related matrix-associated actin-dependent regulator of chromatin a2 isoform a	GSQSYYTVAHAISER	108	97.9	1.10535
IPI00514648	SWI/SNF-related matrix-associated actin-dependent regulator of chromatin a2 isoform a	ILLDPNSEEVSEK	80	70.2	1.49596
IPI00514648	SWI/SNF-related matrix-associated actin-dependent regulator of chromatin a2 isoform a	ILLDPNSEEVSEKDAK	84	68.3	2.09135
IPI00514648	SWI/SNF-related matrix-associated actin-dependent regulator of chromatin a2 isoform a	ISPIQKPQGLDPVEILQER	34	30	0.90896
IPI00514648	SWI/SNF-related matrix-associated actin-dependent regulator of chromatin a2 isoform a	KFNEPGSQYFIFLLSTR	102	94.6	1.13878
IPI00514648	SWI/SNF-related matrix-associated actin-dependent regulator of chromatin a2 isoform a	LTCEEEEEKIFGR	74	59.5	1.5008
IPI00514648	SWI/SNF-related matrix-associated actin-dependent regulator of chromatin a2 isoform a	NFLYLR	34	19.8	2.04246
IPI00514648	SWI/SNF-related matrix-associated actin-dependent regulator of chromatin a2 isoform a	QDVDDEYSMQYSAR	47	46.8	1.83386
IPI00514648	SWI/SNF-related matrix-associated actin-dependent regulator of chromatin a2 isoform a	QIIETAKQDVDDEYSMQYSAR	69	69.4	0.800035
IPI00514648	SWI/SNF-related matrix-associated actin-dependent regulator of chromatin a2 isoform a	QMNAIIDTVINYK	85	72.6	0.448376
IPI00514648	SWI/SNF-related matrix-associated actin-dependent regulator of chromatin a2 isoform a	QSALLINGTLK	69	59.6	0.211839
IPI00514648	SWI/SNF-related matrix-associated actin-dependent regulator of chromatin a2 isoform a	RDTTLETALNSK	21	13.2	1.9673
IPI00514648	SWI/SNF-related matrix-associated actin-dependent regulator of chromatin a2 isoform a	RDVDYSDALTEK	94	79.7	0.394117
IPI00514648	SWI/SNF-related matrix-associated actin-dependent regulator of chromatin a2 isoform a	REEEFDLFMR	63	51.1	2.73323
IPI00514648	SWI/SNF-related matrix-associated actin-dependent regulator of chromatin a2 isoform a	RSLVPQLR	45	37.8	1.39372
IPI00514648	SWI/SNF-related matrix-associated actin-dependent regulator of chromatin a2 isoform a	SCSTFEQWFNAPFAMTGER	121	118.3	1.06044
IPI00514648	SWI/SNF-related matrix-associated actin-dependent regulator of chromatin a2 isoform a	SLGDLEK	36	14.2	0.550262
IPI00514648	SWI/SNF-related matrix-associated actin-dependent regulator of chromatin a2 isoform a	VLFGPEAPK	29	17.3	0.585022
IPI00550192	Isoform 1 of Putative Xaa-Pro aminopeptidase 3	LMSLIQK	33	14.8	4.87241
IPI00556061	Actin-like protein (Fragment)	APLNPK	31	11.6	0.91319
IPI00643722	Isoform 1 of AT-rich interactive domain-containing protein 1A	AAGPGLGNVAMGPR	90	80.4	1.29474
IPI00643722	Isoform 1 of AT-rich interactive domain-containing protein 1A	AGPPVPASHIAPAPVQPPMIR	74	74.4	3.4279
IPI00643722	Isoform 1 of AT-rich interactive domain-containing protein 1A	AIAVQK	29	14.9	1.12405
IPI00643722	Isoform 1 of AT-rich interactive domain-containing protein 1A	ALLALAK	22	7.4	1.60663
IPI00643722	Isoform 1 of AT-rich interactive domain-containing protein 1A	AMGMTNLPAVGR	90	78.6	1.05203
IPI00643722	Isoform 1 of AT-rich interactive domain-containing protein 1A	ANHEGSWPSHGTR	47	44.2	1.41421
IPI00643722	Isoform 1 of AT-rich interactive domain-containing protein 1A	CLIEIFGILK	50	43.2	0.129398
IPI00643722	Isoform 1 of AT-rich interactive domain-containing protein 1A	CVCVSNTIR	60	45.1	1.17196
IPI00643722	Isoform 1 of AT-rich interactive domain-containing protein 1A	DETPLCTLLDWQDSLAK	108	104.4	0.951184
IPI00643722	Isoform 1 of AT-rich interactive domain-containing protein 1A	DIGTPEAWR	49	36.1	1.20448
IPI00643722	Isoform 1 of AT-rich interactive domain-containing protein 1A	DITFPPGSVEATQPVLK	101	65.2	2.86201
IPI00643722	Isoform 1 of AT-rich interactive domain-containing protein 1A	DKPASENSEEKLISK	52	37	1.318
IPI00643722	Isoform 1 of AT-rich interactive domain-containing protein 1A	EEAGGEAAAAAAAER	81	75.2	0.457758
IPI00643722	Isoform 1 of AT-rich interactive domain-containing protein 1A	EEAGGEAAAAAAAERGEMK	92	82.6	0.0116695
IPI00643722	Isoform 1 of AT-rich interactive domain-containing protein 1A	EEEQDQGVSCNK	54	53.7	2.65469
IPI00643722	Isoform 1 of AT-rich interactive domain-containing protein 1A	EIGGLTQVNK	44	39.8	1.61505
IPI00643722	Isoform 1 of AT-rich interactive domain-containing protein 1A	ELATNLNVGTSSSAASSLK	145	138.6	3.19693
IPI00643722	Isoform 1 of AT-rich interactive domain-containing protein 1A	ELATNLNVGTSSSAASSLKK	105	104.8	3.19165
IPI00643722	Isoform 1 of AT-rich interactive domain-containing protein 1A	ELQDGAESNGGGGGGGAGSGGGPGAEPDLK	162	61	1.84688
IPI00643722	Isoform 1 of AT-rich interactive domain-containing protein 1A	EMAVVLLANLAQGDSLAAR	159	156	2.25917
IPI00643722	Isoform 1 of AT-rich interactive domain-containing protein 1A	EYEVGDPGQR	43	37.3	0.984151
IPI00643722	Isoform 1 of AT-rich interactive domain-containing protein 1A	FGAMGGGGPSAAGGGTPQPTATPTLNQLLTSPSSAR	91	85.3	1.56777
IPI00643722	Isoform 1 of AT-rich interactive domain-containing protein 1A	FPFGISPAQSHR	43	34.2	0.734152
IPI00643722	Isoform 1 of AT-rich interactive domain-containing protein 1A	FPPPQELSQDSFGSQASSAPSMTSSK	67	60.7	1.20099
IPI00643722	Isoform 1 of AT-rich interactive domain-containing protein 1A	GEDPPPDIFAAADSK	78	66.9	1.97897
IPI00643722	Isoform 1 of AT-rich interactive domain-containing protein 1A	GGTPGSGAAAAAGSKPPPSSSASASSSSSSFAQQR	90	86.2	0.372663
IPI00643722	Isoform 1 of AT-rich interactive domain-containing protein 1A	GPSPSPVGSPASVAQSR	95	89.7	1.26471
IPI00643722	Isoform 1 of AT-rich interactive domain-containing protein 1A	GYQGYPGGDYSGGPQDGGAGK	119	117.7	0.47173
IPI00643722	Isoform 1 of AT-rich interactive domain-containing protein 1A	HPGLLLILGK	52	51.5	2.13337
IPI00643722	Isoform 1 of AT-rich interactive domain-containing protein 1A	IGGGDTTEHIQTHFESK	92	82.6	0.461602
IPI00643722	Isoform 1 of AT-rich interactive domain-containing protein 1A	ILEDEPHSK	25	23.1	2.32376
IPI00643722	Isoform 1 of AT-rich interactive domain-containing protein 1A	ILEDEPHSKDETPLCTLLDWQDSLAK	27	24	1.443
IPI00643722	Isoform 1 of AT-rich interactive domain-containing protein 1A	KHVTTAEGTPGTTDQEGPPPDGPPEK	37	37.1	2.80484
IPI00643722	Isoform 1 of AT-rich interactive domain-containing protein 1A	KPLDLYR	38	19.6	2.77437
IPI00643722	Isoform 1 of AT-rich interactive domain-containing protein 1A	KQYIQCLYAFECK	43	43.4	2.72756
IPI00643722	Isoform 1 of AT-rich interactive domain-containing protein 1A	LEEEEEEEVVENDEEIAFSGK	87	86.6	3.02457
IPI00643722	Isoform 1 of AT-rich interactive domain-containing protein 1A	LILLHHKHPER	36	36	2.96329
IPI00643722	Isoform 1 of AT-rich interactive domain-containing protein 1A	LSIQDNNVDLILATPPFSR	86	78.8	1.20194
IPI00643722	Isoform 1 of AT-rich interactive domain-containing protein 1A	LVLETLSK	40	24.2	1.53524
IPI00643722	Isoform 1 of AT-rich interactive domain-containing protein 1A	LYELGGEPER	54	31.9	0.124961
IPI00643722	Isoform 1 of AT-rich interactive domain-containing protein 1A	LYELGGEPERK	49	30.7	1.29577
IPI00643722	Isoform 1 of AT-rich interactive domain-containing protein 1A	LYVSVK	21	10	2.80986
IPI00643722	Isoform 1 of AT-rich interactive domain-containing protein 1A	MSYEPNKDPYGSMR	46	36.3	2.55392
IPI00643722	Isoform 1 of AT-rich interactive domain-containing protein 1A	NDMTYNYANR	59	48.4	3.29256
IPI00643722	Isoform 1 of AT-rich interactive domain-containing protein 1A	NDPFVVDCSDK	83	79.4	1.23186
IPI00643722	Isoform 1 of AT-rich interactive domain-containing protein 1A	NDPFVVDCSDKLGR	74	62.4	1.03761
IPI00643722	Isoform 1 of AT-rich interactive domain-containing protein 1A	NPQMPQYSSPQPGSALSPR	76	66.2	0.73427
IPI00643722	Isoform 1 of AT-rich interactive domain-containing protein 1A	QHYPYGGPYDR	28	28	0.865745
IPI00643722	Isoform 1 of AT-rich interactive domain-containing protein 1A	QSTGSAPQGPAYHGVNR	64	63.9	0.439908
IPI00643722	Isoform 1 of AT-rich interactive domain-containing protein 1A	QYIQCLYAFECK	80	74.5	0.539185
IPI00643722	Isoform 1 of AT-rich interactive domain-containing protein 1A	RCVCVSNTIR	50	35.9	0.75832
IPI00643722	Isoform 1 of AT-rich interactive domain-containing protein 1A	RITATMDDMLSTR	58	51.5	1.65443
IPI00643722	Isoform 1 of AT-rich interactive domain-containing protein 1A	RPAGGPQNQFPFQFGR	60	55.2	0.582864
IPI00643722	Isoform 1 of AT-rich interactive domain-containing protein 1A	RPMDGTYGPPAK	58	53.1	0.255174
IPI00643722	Isoform 1 of AT-rich interactive domain-containing protein 1A	SAYPPPAPAYALSSPR	53	40.9	2.56647
IPI00643722	Isoform 1 of AT-rich interactive domain-containing protein 1A	SHHAPMSPGSSGGGGQPLAR	73	71.6	0.607004
IPI00643722	Isoform 1 of AT-rich interactive domain-containing protein 1A	SLSFVPGNDFEMSK	60	56.8	0.873972
IPI00643722	Isoform 1 of AT-rich interactive domain-containing protein 1A	SNSVGIQDAFNDGSDSTFQK	70	69.8	4.47109
IPI00643722	Isoform 1 of AT-rich interactive domain-containing protein 1A	SNSVGIQDAFNDGSDSTFQKR	53	47.4	2.61456
IPI00643722	Isoform 1 of AT-rich interactive domain-containing protein 1A	SPFLHSGMK	38	28.6	2.13126
IPI00643722	Isoform 1 of AT-rich interactive domain-containing protein 1A	SSTLTEDGAK	26	15.8	1.69393
IPI00643722	Isoform 1 of AT-rich interactive domain-containing protein 1A	TDEMLHTDQR	73	60.5	0.328216
IPI00643722	Isoform 1 of AT-rich interactive domain-containing protein 1A	TELLPSRPHAPCPPAPR	22	20.9	1.52706
IPI00643722	Isoform 1 of AT-rich interactive domain-containing protein 1A	TPQPSSPMDQMGK	112	101.6	1.29455
IPI00643722	Isoform 1 of AT-rich interactive domain-containing protein 1A	VDENHSEFTLYESR	88	80.4	0.366161
IPI00643722	Isoform 1 of AT-rich interactive domain-containing protein 1A	VMMSLK	34	13.1	2.43822
IPI00643722	Isoform 1 of AT-rich interactive domain-containing protein 1A	VQEFDSGLLHWR	50	45.3	0.0139096
IPI00643722	Isoform 1 of AT-rich interactive domain-containing protein 1A	VSSPAPMEGGEEEEELLGPK	102	88.6	2.25233
IPI00643722	Isoform 1 of AT-rich interactive domain-containing protein 1A	YLAFTEEK	34	23	4.27224
IPI00643722	Isoform 1 of AT-rich interactive domain-containing protein 1A	YPPQQQQQQQQR	44	38.1	2.90098
IPI00644341	PRP18 pre-mRNA processing factor 18 homolog	KIEILTPEVNK	24	23.8	1.77678
IPI00654755	Hemoglobin subunit beta	SAVTALWGK	35	22.8	0.592443
IPI00654755	Hemoglobin subunit beta	VHLTPEEK	25	17.4	4.59757
IPI00654755	Hemoglobin subunit beta	VLGAFSDGLAHLDNLK	32	25.8	0.523726
IPI00654755	Hemoglobin subunit beta	VNVDEVGGEALGR	90	73.8	1.07749
IPI00719452	IGL@ protein	SYSCQVTHEGSTVEK	40	36.8	0.281861
IPI00719452	IGL@ protein	TVAPTECS	35	22.5	0.809328
IPI00736860	ELK2, member of ETS oncogene family, pseudogene 1	SLSLSPG	20	11.5	0.744597
IPI00783677	TPH2 protein	MNQYLGI	26	10.9	1.42184
IPI00787362	similar to Hornerin	GPYESGSGHSSGLGHR	91	91.1	2.81814
IPI00787362	similar to Hornerin	GSGSGQSPSYGR	32	32.1	1.49175
IPI00787362	similar to Hornerin	HGSGSGHSSSYGQHGSGSGWSSSSGR	30	30.4	2.68536
IPI00789219	50 kDa protein	LQEFSK	38	13.4	0.972351
IPI00790298	20 kDa protein	MQNLNDR	27	13.5	0.78287
IPI00790639	Uncharacterized protein SDCCAG3	SPTAQGVQAR	23	14.3	2.17413
IPI00790999	Interleukin-18	GNNAPR	21	12.8	3.96604
IPI00793930	TUBA1B protein	AVFVDLEPTVIDEVR	75	59.3	0.428491
IPI00793930	TUBA1B protein	DVNAAIATIK	30	21.8	3.15913
IPI00793930	TUBA1B protein	TIGGGDDSFNTFFSETGAGK	105	101	0.401252
IPI00793930	TUBA1B protein	VGINYQPPTVVPGGDLAK	68	57	4.87403
IPI00797830	SWI/SNF related, matrix associated, actin dependent regulator of chromatin, subfamily c, member 1	DSENTPVK	23	19.2	1.14775
IPI00797830	SWI/SNF related, matrix associated, actin dependent regulator of chromatin, subfamily c, member 1	GQASLYGK	25	18.8	0.495421
IPI00797830	SWI/SNF related, matrix associated, actin dependent regulator of chromatin, subfamily c, member 1	TDIYSK	25	13.2	1.35633
IPI00797830	SWI/SNF related, matrix associated, actin dependent regulator of chromatin, subfamily c, member 1	QQLLTER	28	9	0.798731
IPI00797830	SWI/SNF related, matrix associated, actin dependent regulator of chromatin, subfamily c, member 1	CFMDFK	32	23.1	0.32151
IPI00797830	SWI/SNF related, matrix associated, actin dependent regulator of chromatin, subfamily c, member 1	EKEALEQQR	32	8.1	0.810554
IPI00797830	SWI/SNF related, matrix associated, actin dependent regulator of chromatin, subfamily c, member 1	YVHADAPTNK	35	18.1	4.46491
IPI00797830	SWI/SNF related, matrix associated, actin dependent regulator of chromatin, subfamily c, member 1	QNFHMEQLK	38	12.1	1.16055
IPI00797830	SWI/SNF related, matrix associated, actin dependent regulator of chromatin, subfamily c, member 1	VSEHVGSR	39	27.3	0.131647
IPI00797830	SWI/SNF related, matrix associated, actin dependent regulator of chromatin, subfamily c, member 1	NEEPVRSPER	40	26.1	1.35593
IPI00797830	SWI/SNF related, matrix associated, actin dependent regulator of chromatin, subfamily c, member 1	ASHHIYPYSSSQDDEEWLRPVMR	41	37.7	1.08489
IPI00797830	SWI/SNF related, matrix associated, actin dependent regulator of chromatin, subfamily c, member 1	FDLQNPSR	42	22.2	1.92918
IPI00797830	SWI/SNF related, matrix associated, actin dependent regulator of chromatin, subfamily c, member 1	YKNEQGWR	42	22.5	2.74314
IPI00797830	SWI/SNF related, matrix associated, actin dependent regulator of chromatin, subfamily c, member 1	AALEEFSR	43	17	0.398843
IPI00797830	SWI/SNF related, matrix associated, actin dependent regulator of chromatin, subfamily c, member 1	ALPEFFNGK	47	32.8	3.10941
IPI00797830	SWI/SNF related, matrix associated, actin dependent regulator of chromatin, subfamily c, member 1	RHQGTFTDEK	48	31.6	2.32287
IPI00797830	SWI/SNF related, matrix associated, actin dependent regulator of chromatin, subfamily c, member 1	AKHLAAVEER	51	39.8	1.93689
IPI00797830	SWI/SNF related, matrix associated, actin dependent regulator of chromatin, subfamily c, member 1	HQGTFTDEK	51	39.4	3.21137
IPI00797830	SWI/SNF related, matrix associated, actin dependent regulator of chromatin, subfamily c, member 1	ALPEFFNGKNK	52	32.9	0.0997465
IPI00797830	SWI/SNF related, matrix associated, actin dependent regulator of chromatin, subfamily c, member 1	KGQASLYGK	52	45.5	1.86309
IPI00797830	SWI/SNF related, matrix associated, actin dependent regulator of chromatin, subfamily c, member 1	SKTPEIYLAYR	54	43.1	0.567787
IPI00797830	SWI/SNF related, matrix associated, actin dependent regulator of chromatin, subfamily c, member 1	RALPEFFNGK	55	49.6	0.360326
IPI00797830	SWI/SNF related, matrix associated, actin dependent regulator of chromatin, subfamily c, member 1	MEADPDGQQPEK	56	44.8	0.276925
IPI00797830	SWI/SNF related, matrix associated, actin dependent regulator of chromatin, subfamily c, member 1	KYVHADAPTNK	57	43.2	1.5772
IPI00797830	SWI/SNF related, matrix associated, actin dependent regulator of chromatin, subfamily c, member 1	HVTNPAFTK	58	52.7	0.00348164
IPI00797830	SWI/SNF related, matrix associated, actin dependent regulator of chromatin, subfamily c, member 1	RFDLQNPSR	59	47.5	2.1358
IPI00797830	SWI/SNF related, matrix associated, actin dependent regulator of chromatin, subfamily c, member 1	HLAAVEER	60	15	0.370752
IPI00797830	SWI/SNF related, matrix associated, actin dependent regulator of chromatin, subfamily c, member 1	HQGTFTDEKSK	60	54	1.11798
IPI00797830	SWI/SNF related, matrix associated, actin dependent regulator of chromatin, subfamily c, member 1	TLVQNNCLTRPNIYLIPDIDLK	60	60.1	1.61439
IPI00797830	SWI/SNF related, matrix associated, actin dependent regulator of chromatin, subfamily c, member 1	HFEELETIMDREK	62	43.1	1.05809
IPI00797830	SWI/SNF related, matrix associated, actin dependent regulator of chromatin, subfamily c, member 1	EKPVDLQNFGLR	63	57	3.26423
IPI00797830	SWI/SNF related, matrix associated, actin dependent regulator of chromatin, subfamily c, member 1	NVEMFMNIEK	65	52	1.78097
IPI00797830	SWI/SNF related, matrix associated, actin dependent regulator of chromatin, subfamily c, member 1	RNLTGDVCAVMR	66	57.5	0.0657887
IPI00797830	SWI/SNF related, matrix associated, actin dependent regulator of chromatin, subfamily c, member 1	LRHFEELETIMDR	69	58.3	2.54569
IPI00797830	SWI/SNF related, matrix associated, actin dependent regulator of chromatin, subfamily c, member 1	NLTGDVCAVMR	71	59.5	0.807184
IPI00797830	SWI/SNF related, matrix associated, actin dependent regulator of chromatin, subfamily c, member 1	SLVALLVETQMKK	75	63.1	3.44948
IPI00797830	SWI/SNF related, matrix associated, actin dependent regulator of chromatin, subfamily c, member 1	DMEDPTPVPNIEEVVLPK	77	73.6	2.36693
IPI00797830	SWI/SNF related, matrix associated, actin dependent regulator of chromatin, subfamily c, member 1	HFEELETIMDR	78	57	3.26216
IPI00797830	SWI/SNF related, matrix associated, actin dependent regulator of chromatin, subfamily c, member 1	TQDECILHFLR	80	63.4	0.255713
IPI00797830	SWI/SNF related, matrix associated, actin dependent regulator of chromatin, subfamily c, member 1	VREEVPLELVEAHVK	80	75.8	0.874697
IPI00797830	SWI/SNF related, matrix associated, actin dependent regulator of chromatin, subfamily c, member 1	MDRNVEMFMNIEK	81	60.1	1.16685
IPI00797830	SWI/SNF related, matrix associated, actin dependent regulator of chromatin, subfamily c, member 1	GGTVADLDEQDEETVTAGGKEDEDPAK	83	80.2	1.2778
IPI00797830	SWI/SNF related, matrix associated, actin dependent regulator of chromatin, subfamily c, member 1	LNPQEYLTSTACR	83	79.7	0.610382
IPI00797830	SWI/SNF related, matrix associated, actin dependent regulator of chromatin, subfamily c, member 1	SPQVPAAQQMLNFPEK	86	71.9	1.93757
IPI00797830	SWI/SNF related, matrix associated, actin dependent regulator of chromatin, subfamily c, member 1	SQKEEDEQEDLTK	86	57.7	2.53907
IPI00797830	SWI/SNF related, matrix associated, actin dependent regulator of chromatin, subfamily c, member 1	SLVALLVETQMK	98	73.5	1.68447
IPI00797830	SWI/SNF related, matrix associated, actin dependent regulator of chromatin, subfamily c, member 1	AGGALCHILGAAYK	112	103.2	0.934836
IPI00797830	SWI/SNF related, matrix associated, actin dependent regulator of chromatin, subfamily c, member 1	FWESPETVSQLDSVR	117	106.5	1.29697
IPI00797830	SWI/SNF related, matrix associated, actin dependent regulator of chromatin, subfamily c, member 1	GGTVADLDEQDEETVTAGGK	123	116	2.93084
IPI00797830	SWI/SNF related, matrix associated, actin dependent regulator of chromatin, subfamily c, member 1	KVEHEISEGNVATAAAAALASAATK	139	136.3	1.45223
IPI00807459	Putative uncharacterized protein	TVAAPSVFIFPPSDEQLK	76	73.3	3.53733
IPI00829697	Uncharacterized protein ENSP00000375030	SEDTAMYYCAR	56	55.9	1.00275

## Sheet: SS18-SSX1
Accession number	Description	Sequence	Score	Peptide delta score	Absolute calibrated mass relative error [ppm]
IPI00000047	Isoform 2 of Transmembrane and coiled-coil domain-containing protein 4	DGHYDARAR	16	7.4	0.786433
IPI00000892	HSPC237	IPTGPSR	27	6.2	2.98047
IPI00001458	Kinetochore-associated protein 1	LLQESYK	23	19.1	6.29349
IPI00001759	Oxidized low-density lipoprotein receptor 1	IQTVKDQPDEK	15	10.7	4.00083
IPI00001824	Transcription factor SOX-21	AAAAAAAAAAR	100	92	3.23599
IPI00002208	Isoform 2 of AMSH-like protease	MDQPFTVNSLKK	16	13.2	4.91386
IPI00003362	HSPA5 protein	DAGTIAGLNVMR	49	42.9	1.9389
IPI00003362	HSPA5 protein	GTGNK	1	0	5.12274
IPI00003362	HSPA5 protein	IINEPTAAAIAYGLDKR	21	16.4	2.81996
IPI00003362	HSPA5 protein	IQQLVK	19	0	2.42923
IPI00003362	HSPA5 protein	ITITNDQNR	19	18.5	1.46136
IPI00003362	HSPA5 protein	ITPSYVAFTPEGER	44	40.2	0.298125
IPI00003362	HSPA5 protein	VLEDSDLKK	19	10.2	1.25493
IPI00003362	HSPA5 protein	VYEGERPLTK	16	2.4	1.3878
IPI00003515	Thyroid receptor-interacting protein 11	QLTQLINKK	23	11.1	1.22125
IPI00003515	Thyroid receptor-interacting protein 11	QNELRQEMLDDVQK	9	5	3.37904
IPI00003627	Isoform 1 of Actin-like protein 6A	DDGSTLMEIDGDK	79	73.6	2.67233
IPI00003627	Isoform 1 of Actin-like protein 6A	DDGSTLMEIDGDKGK	81	67.3	1.46603
IPI00003627	Isoform 1 of Actin-like protein 6A	EAVREGSPANWK	19	18.3	1.97652
IPI00003627	Isoform 1 of Actin-like protein 6A	EGSPANWK	28	26	1.84618
IPI00003627	Isoform 1 of Actin-like protein 6A	EGSPANWKR	37	27.5	1.8827
IPI00003627	Isoform 1 of Actin-like protein 6A	EKLPQVTR	33	24.6	0.65192
IPI00003627	Isoform 1 of Actin-like protein 6A	ELFQEMNIELVPPYMIASK	50	32.3	4.0825
IPI00003627	Isoform 1 of Actin-like protein 6A	ENMEAISPLK	49	23.2	0.329736
IPI00003627	Isoform 1 of Actin-like protein 6A	IPEGLFDPSNVK	34	32.6	2.2419
IPI00003627	Isoform 1 of Actin-like protein 6A	LIANNTTVER	85	64.8	0.41797
IPI00003627	Isoform 1 of Actin-like protein 6A	LIANNTTVERR	27	15.6	2.97524
IPI00003627	Isoform 1 of Actin-like protein 6A	LKIPEGLFDPSNVK	46	38	0.398646
IPI00003627	Isoform 1 of Actin-like protein 6A	LKLIANNTTVER	48	48.4	1.88044
IPI00003627	Isoform 1 of Actin-like protein 6A	LPQVTR	33	0	0.612343
IPI00003627	Isoform 1 of Actin-like protein 6A	QEYEEGGKQCVER	26	26	2.93611
IPI00003627	Isoform 1 of Actin-like protein 6A	QGGPTYYIDTNALR	74	66.9	2.48524
IPI00003627	Isoform 1 of Actin-like protein 6A	SEASLHPVLMSEAPWNTR	43	43	3.26714
IPI00003627	Isoform 1 of Actin-like protein 6A	SPLAGDFITMQCR	95	86.6	1.15079
IPI00003627	Isoform 1 of Actin-like protein 6A	STGLILDSGATHTTAIPVHDGYVLQQGIVK	13	0.3	7.19367
IPI00003627	Isoform 1 of Actin-like protein 6A	TAVLTAFANGR	70	59.2	1.81321
IPI00003627	Isoform 1 of Actin-like protein 6A	TPPSMR	13	9.1	1.07021
IPI00003627	Isoform 1 of Actin-like protein 6A	VDFPTAIGMVVER	23	22.5	0.896735
IPI00003627	Isoform 1 of Actin-like protein 6A	VPRENMEAISPLK	20	16.9	0.798488
IPI00003865	Isoform 1 of Heat shock cognate 71 kDa protein	DAGTIAGLNVLR	62	53.3	4.09178
IPI00003865	Isoform 1 of Heat shock cognate 71 kDa protein	DNNLLGK	41	27.7	2.01333
IPI00003865	Isoform 1 of Heat shock cognate 71 kDa protein	FEELNADLFR	12	0	3.96621
IPI00003865	Isoform 1 of Heat shock cognate 71 kDa protein	GTLDPVEK	23	8.5	2.36832
IPI00003865	Isoform 1 of Heat shock cognate 71 kDa protein	IINEPTAAAIAYGLDKK	4	2.2	0.238005
IPI00003865	Isoform 1 of Heat shock cognate 71 kDa protein	SQIHDIVLVGGSTR	28	27.9	0.554931
IPI00003865	Isoform 1 of Heat shock cognate 71 kDa protein	STAGDTHLGGEDFDNR	30	23.3	3.24987
IPI00003865	Isoform 1 of Heat shock cognate 71 kDa protein	VQVEYKGETK	42	35.8	1.25233
IPI00003935	Histone H2B type 2-E	ESYSIYVYK	22	13.2	1.23066
IPI00003935	Histone H2B type 2-E	KESYSIYVYK	9	8.5	6.46438
IPI00004233	Isoform Long of Antigen KI-67	VLMQNQK	17	16.9	9.58739
IPI00004273	RNA binding motif protein 25	LLIYETEAK	16	16.3	7.81044
IPI00004573	Polymeric immunoglobulin receptor precursor	CPLLVDSEGWVK	13	0.6	7.2597
IPI00004573	Polymeric immunoglobulin receptor precursor	LVSLTLNLVTR	18	18	2.69902
IPI00004573	Polymeric immunoglobulin receptor precursor	RAPAFEGR	17	8.3	0.172492
IPI00004927	Isoform 1 of SCAN domain-containing protein 2	AVAVDQQIQTPSVQDLQIVK	18	0.4	0.108203
IPI00004968	Pre-mRNA-processing factor 19	ATVLTTER	15	10.3	2.06469
IPI00005084	Asparagine synthetase domain-containing protein 1	ANLTLPR	25	15.3	2.12073
IPI00005631	Isoform 1 of GRIP and coiled-coil domain-containing protein 2	DQNDQKLEK	6	6.1	4.73863
IPI00005631	Isoform 1 of GRIP and coiled-coil domain-containing protein 2	RNTDLPLLDMHTVTR	17	9.3	9.76554
IPI00005675	NF-kappa-B-repressing factor	EDNIGNQLLR	7	7.3	9.88764
IPI00005675	NF-kappa-B-repressing factor	KTQPTVINNLK	23	0	9.36732
IPI00005721	Neutrophil defensin 1 precursor	IPACIAGER	52	34	2.17657
IPI00005721	Neutrophil defensin 1 precursor	YGTCIYQGR	49	47.9	1.20533
IPI00005724	LanC-like protein 1	AFPNPYADYNK	14	10.8	1.30401
IPI00005724	LanC-like protein 1	LTPEFSQR	22	16.8	0.688648
IPI00005724	LanC-like protein 1	SLAEGYFDAAGR	75	67.6	0.0281046
IPI00006014	Isoform 1 of Uncharacterized protein KIAA0562	LIFHQNHVNK	9	2	2.28587
IPI00006014	Isoform 1 of Uncharacterized protein KIAA0562	LMEMPVGTPKEDLK	24	9.1	5.11158
IPI00006158	Lymphoid-restricted membrane protein	SIKFLSQCAAR	18	10.6	9.21074
IPI00006266	Isoform 1 of B-cell CLL/lymphoma 7 protein family member C	DPGGITAGSTDEPPMLTK	65	59.4	5.3114
IPI00006266	Isoform 1 of B-cell CLL/lymphoma 7 protein family member C	ICPNAPDP	39	38.1	0.434727
IPI00006266	Isoform 1 of B-cell CLL/lymphoma 7 protein family member C	VMATIEK	22	10.5	0.732142
IPI00006266	Isoform 1 of B-cell CLL/lymphoma 7 protein family member C	WVPVVDPQEEER	32	20.6	3.09756
IPI00006662	Apolipoprotein D precursor	MTVTDQVNCPK	88	74.6	10.4269
IPI00006662	Apolipoprotein D precursor	NILTSNNIDVK	52	45.5	0.89648
IPI00006662	Apolipoprotein D precursor	NILTSNNIDVKK	11	8.1	1.92179
IPI00007047	Protein S100-A8	ALNSIIDVYHK	16	15.7	1.88623
IPI00007047	Protein S100-A8	GNFHAVYR	29	22.9	3.90308
IPI00007208	Probable ATP-dependent RNA helicase DDX41	EEEKILESVAEGR	1	0	5.12203
IPI00007208	Probable ATP-dependent RNA helicase DDX41	LLQEDSSPLLR	26	19.1	1.18414
IPI00007208	Probable ATP-dependent RNA helicase DDX41	MIDMGFEGDIR	30	26	0.0918588
IPI00007208	Probable ATP-dependent RNA helicase DDX41	SALVKPVTINVGR	53	53.3	0.531349
IPI00007208	Probable ATP-dependent RNA helicase DDX41	YLALDEADR	36	27.6	3.42928
IPI00007208	Probable ATP-dependent RNA helicase DDX41	YVLSMSEER	11	0	4.68956
IPI00007425	desmocollin 1 isoform Dsc1b preproprotein	DTGDIFCTR	28	17.7	0.18117
IPI00007425	desmocollin 1 isoform Dsc1b preproprotein	HFSIHPDTGVITTTTPFLDREK	8	8.3	0.436549
IPI00007425	desmocollin 1 isoform Dsc1b preproprotein	ILQQIPDHPK	30	29.5	1.46282
IPI00007425	desmocollin 1 isoform Dsc1b preproprotein	MKVQDQDLPNTPHSK	28	21.5	1.30361
IPI00007425	desmocollin 1 isoform Dsc1b preproprotein	VQDQDLPNTPHSK	40	34.6	1.25812
IPI00007425	desmocollin 1 isoform Dsc1b preproprotein	VTATDLDEPDTLHTR	100	96.5	0.300701
IPI00007425	desmocollin 1 isoform Dsc1b preproprotein	VTIFTVPENCR	34	34	1.22335
IPI00007765	Stress-70 protein, mitochondrial precursor	AQFEGIVTDLIR	71	71.4	4.00437
IPI00007765	Stress-70 protein, mitochondrial precursor	DAGQISGLNVLR	70	41.2	1.11969
IPI00007765	Stress-70 protein, mitochondrial precursor	ETGVDLTKDNMALQR	11	6.4	0.215685
IPI00007765	Stress-70 protein, mitochondrial precursor	LFEMAYKK	7	0	0.0754315
IPI00007765	Stress-70 protein, mitochondrial precursor	NAVITVPAYFNDSQR	53	52.3	2.64106
IPI00007765	Stress-70 protein, mitochondrial precursor	QAASSLQQASLK	62	61.3	2.61049
IPI00007765	Stress-70 protein, mitochondrial precursor	RYDDPEVQK	26	14.7	0.714725
IPI00007765	Stress-70 protein, mitochondrial precursor	SDIGEVILVGGMTR	68	51.7	1.92047
IPI00007765	Stress-70 protein, mitochondrial precursor	VLENAEGAR	58	44.6	3.27266
IPI00007765	Stress-70 protein, mitochondrial precursor	VQQTVQDLFGR	74	70.8	2.08811
IPI00007797	Fatty acid-binding protein, epidermal	ELGVGIALR	45	25.9	0.960672
IPI00007797	Fatty acid-binding protein, epidermal	ELGVGIALRK	34	26.5	0.091714
IPI00007797	Fatty acid-binding protein, epidermal	FEETTADGR	53	40.4	1.12474
IPI00007797	Fatty acid-binding protein, epidermal	GFDEYMK	32	31.7	0.14255
IPI00007797	Fatty acid-binding protein, epidermal	IYEKVE	14	4.4	1.62882
IPI00007840	Isoform 1 of ATP-binding cassette sub-family G member 8	ASLLDVITGR	30	19.4	0.692697
IPI00008485	Iron-responsive element-binding protein 1	EPLGVNAK	20	3.6	1.86998
IPI00008485	Iron-responsive element-binding protein 1	NQDLEFERNR	2	2	11.3217
IPI00009101	Isoform 2 of Helicase SRCAP	MLQPVPK	18	13.1	3.49403
IPI00009329	Utrophin	HTSISESSR	15	8.7	8.47855
IPI00009329	Utrophin	IEQYATR	2	0	2.3383
IPI00010740	Isoform Long of Splicing factor, proline- and glutamine-rich	AVVIVDDR	36	33.8	1.06489
IPI00010740	Isoform Long of Splicing factor, proline- and glutamine-rich	YGEPGEVFINK	15	11.1	0.342498
IPI00010970	Scm-like with four MBT domains protein 2	LEAVNPR	20	3.9	0.552386
IPI00011090	Isoform 1 of FERM domain-containing protein 8	QGSVVSSR	21	5.8	1.39309
IPI00011229	Cathepsin D precursor	VGFAEAAR	56	39.9	0.0895356
IPI00011229	Cathepsin D precursor	VSTLPAITLK	15	14.9	2.23187
IPI00011694	Trypsin-1 precursor	TLNNDIMLIK	70	3.2	2.68881
IPI00012007	Adenosylhomocysteinase	ATDVMIAGK	30	27.4	1.33014
IPI00013239	Isoform 2 of F-box only protein 44	DLIDLVTLWK	26	12.9	7.11196
IPI00013449	Tetraspanin-6	VNNEGCFIK	16	14.2	2.81703
IPI00013508	Alpha-actinin-1	ICDQWDNLGALTQK	17	0	6.88453
IPI00013508	Alpha-actinin-1	SIVNYKPK	7	0.9	3.14399
IPI00013881	Heterogeneous nuclear ribonucleoprotein H	AEVRTHYDPPR	1	0.8	4.5099
IPI00013881	Heterogeneous nuclear ribonucleoprotein H	ATENDIYNFFSPLNPVR	57	52.3	0.17224
IPI00013881	Heterogeneous nuclear ribonucleoprotein H	FIYTR	15	5.5	0.749038
IPI00013881	Heterogeneous nuclear ribonucleoprotein H	GLPWSCSADEVQR	71	61.9	2.37007
IPI00013881	Heterogeneous nuclear ribonucleoprotein H	IQNGAQGIR	40	16.2	0.893915
IPI00013881	Heterogeneous nuclear ribonucleoprotein H	SNNVEMDWVLK	10	5.6	2.71841
IPI00013881	Heterogeneous nuclear ribonucleoprotein H	STGEAFVQFASQEIAEK	73	72.7	1.86812
IPI00013881	Heterogeneous nuclear ribonucleoprotein H	VHIEIGPDGR	22	16.1	0.317342
IPI00013881	Heterogeneous nuclear ribonucleoprotein H	YIEIFK	20	0	0.238639
IPI00013885	Caspase-14 precursor	EGSEEDLDALEHMFR	14	14.2	1.85811
IPI00013885	Caspase-14 precursor	FQQAIDSR	24	13.1	0.749819
IPI00013885	Caspase-14 precursor	LALILCVTK	23	18.9	1.55063
IPI00013885	Caspase-14 precursor	MAEAELVQEGK	67	56.4	1.03936
IPI00013885	Caspase-14 precursor	RDPTAEQFQEELEK	31	27.3	1.77589
IPI00013885	Caspase-14 precursor	TNPEIQSTLR	43	34.7	0.899222
IPI00013895	Protein S100-A11	ISSPTETER	15	10.2	1.45246
IPI00013895	Protein S100-A11	NQKDPGVLDR	32	15	1.10143
IPI00013895	Protein S100-A11	TEFLSFMNTELAAFTK	85	76.2	8.49473
IPI00013933	Isoform DPI of Desmoplakin	AEENALQQK	23	19.6	1.79459
IPI00013933	Isoform DPI of Desmoplakin	AESGPDLR	29	10.8	1.85557
IPI00013933	Isoform DPI of Desmoplakin	AFIGFEGVK	25	15.3	1.07871
IPI00013933	Isoform DPI of Desmoplakin	AISVPR	21	5.5	0.555664
IPI00013933	Isoform DPI of Desmoplakin	AITGFDDPFSGK	52	42.8	0.666467
IPI00013933	Isoform DPI of Desmoplakin	ALLQAILQTEDMLK	106	105.7	5.04856
IPI00013933	Isoform DPI of Desmoplakin	ANSSATETINK	14	13.9	7.22587
IPI00013933	Isoform DPI of Desmoplakin	AQIDNLTR	33	20.2	0.460547
IPI00013933	Isoform DPI of Desmoplakin	DLKDEIVR	26	17.9	0.405131
IPI00013933	Isoform DPI of Desmoplakin	DMLANFR	15	9.4	0.0360181
IPI00013933	Isoform DPI of Desmoplakin	EIDKLR	33	0	2.27245
IPI00013933	Isoform DPI of Desmoplakin	EISMQKEDDSK	14	13.7	4.18472
IPI00013933	Isoform DPI of Desmoplakin	ETQSQLETER	62	45.8	0.512261
IPI00013933	Isoform DPI of Desmoplakin	EYENELAK	44	30	0.1312
IPI00013933	Isoform DPI of Desmoplakin	FGDSNTVMR	51	40.3	0.151256
IPI00013933	Isoform DPI of Desmoplakin	FLDQNLQK	24	0	2.18899
IPI00013933	Isoform DPI of Desmoplakin	FLNEQK	21	4.5	1.56153
IPI00013933	Isoform DPI of Desmoplakin	FLSEMLK	39	18.8	1.34149
IPI00013933	Isoform DPI of Desmoplakin	GAGSIAGASASPK	37	37.3	1.06933
IPI00013933	Isoform DPI of Desmoplakin	GFFDPNTEENLTYLQLK	88	78.9	5.60558
IPI00013933	Isoform DPI of Desmoplakin	GIHNSIGDYR	28	20.7	1.42307
IPI00013933	Isoform DPI of Desmoplakin	GLQDSIR	19	0	3.236
IPI00013933	Isoform DPI of Desmoplakin	GLVGIEFK	40	18.1	0.240183
IPI00013933	Isoform DPI of Desmoplakin	GLVGIEFKEK	23	21.7	0.982956
IPI00013933	Isoform DPI of Desmoplakin	HKQSLEEAAK	24	23.8	1.72419
IPI00013933	Isoform DPI of Desmoplakin	IEVLEEELR	51	28.2	2.87678
IPI00013933	Isoform DPI of Desmoplakin	ILEYKR	22	5.2	0.179311
IPI00013933	Isoform DPI of Desmoplakin	INTLGR	27	11.8	1.09407
IPI00013933	Isoform DPI of Desmoplakin	IQSQFTDAQK	47	37.4	1.87547
IPI00013933	Isoform DPI of Desmoplakin	ISITEGIER	47	30.5	0.36131
IPI00013933	Isoform DPI of Desmoplakin	ITNLTQQLEQASIVK	93	86.1	0.351861
IPI00013933	Isoform DPI of Desmoplakin	IVQLKPR	39	34.4	2.64091
IPI00013933	Isoform DPI of Desmoplakin	KIVQLKPR	53	53.5	0.693848
IPI00013933	Isoform DPI of Desmoplakin	KQQLEVELR	32	17.5	2.87093
IPI00013933	Isoform DPI of Desmoplakin	LASLEELKR	39	38.9	0.476517
IPI00013933	Isoform DPI of Desmoplakin	LEDELNR	29	10.2	0.487269
IPI00013933	Isoform DPI of Desmoplakin	LEYDDLRR	25	19.2	0.603819
IPI00013933	Isoform DPI of Desmoplakin	LGIYEAMK	27	22.1	1.28949
IPI00013933	Isoform DPI of Desmoplakin	LKAEFQEEAK	37	23	1.46993
IPI00013933	Isoform DPI of Desmoplakin	LKNTLTQTTENLR	68	65	2.2554
IPI00013933	Isoform DPI of Desmoplakin	LLEAASVSSK	32	17	1.0096
IPI00013933	Isoform DPI of Desmoplakin	LLEAQIATGGIIDPK	82	64.1	3.72167
IPI00013933	Isoform DPI of Desmoplakin	LLQLQEQMR	15	10.5	1.65448
IPI00013933	Isoform DPI of Desmoplakin	LLSAER	22	0	1.20535
IPI00013933	Isoform DPI of Desmoplakin	LNDSILQATEQRR	19	11.2	2.89232
IPI00013933	Isoform DPI of Desmoplakin	LPVEEAYK	44	29.9	3.31354
IPI00013933	Isoform DPI of Desmoplakin	LPVEEAYKR	28	17	0.128615
IPI00013933	Isoform DPI of Desmoplakin	LQDTSSYAK	39	38.8	1.61734
IPI00013933	Isoform DPI of Desmoplakin	LQSLTENLTK	46	24.1	3.15328
IPI00013933	Isoform DPI of Desmoplakin	LRIDYER	34	27.6	1.06454
IPI00013933	Isoform DPI of Desmoplakin	LTVDSAIAR	25	16.9	1.75524
IPI00013933	Isoform DPI of Desmoplakin	LTYEIEDEKR	16	14.2	0.560168
IPI00013933	Isoform DPI of Desmoplakin	LVFDGLR	30	19.8	1.53898
IPI00013933	Isoform DPI of Desmoplakin	MSQLEVK	34	24.6	2.4711
IPI00013933	Isoform DPI of Desmoplakin	NKYETEINITK	52	44.9	2.91715
IPI00013933	Isoform DPI of Desmoplakin	NLHSEISGK	20	19.6	2.40222
IPI00013933	Isoform DPI of Desmoplakin	NLHSEISGKR	22	21.9	0.846746
IPI00013933	Isoform DPI of Desmoplakin	NSQGSEMFGDDDK	8	0	6.3652
IPI00013933	Isoform DPI of Desmoplakin	NTKIEVLEEELR	41	31.8	0.120644
IPI00013933	Isoform DPI of Desmoplakin	QEAFSIR	40	27.7	0.626544
IPI00013933	Isoform DPI of Desmoplakin	QETWMLMELQKIR	7	2.4	0.489007
IPI00013933	Isoform DPI of Desmoplakin	QKVEEELNR	34	23.6	2.23343
IPI00013933	Isoform DPI of Desmoplakin	QLLQEQESVK	29	22.7	1.92187
IPI00013933	Isoform DPI of Desmoplakin	QLQNIIQATSR	54	52.7	2.32828
IPI00013933	Isoform DPI of Desmoplakin	QSLEEAAK	31	18.9	1.24318
IPI00013933	Isoform DPI of Desmoplakin	QVQNLVNK	21	9.2	0.562591
IPI00013933	Isoform DPI of Desmoplakin	RAEENALQQK	16	2	4.22937
IPI00013933	Isoform DPI of Desmoplakin	RQDSLESMK	58	44.9	1.95679
IPI00013933	Isoform DPI of Desmoplakin	RVEEDIQQQK	30	0.3	1.06346
IPI00013933	Isoform DPI of Desmoplakin	SAIYQLEEEYENLLK	83	75.2	1.48122
IPI00013933	Isoform DPI of Desmoplakin	SGSLSLTQFADMISLK	50	39.8	3.40687
IPI00013933	Isoform DPI of Desmoplakin	SLEDLKLK	3	2.9	1.56542
IPI00013933	Isoform DPI of Desmoplakin	SLLATMK	27	13.1	0.402224
IPI00013933	Isoform DPI of Desmoplakin	SLNESKIEIER	23	15.5	1.11021
IPI00013933	Isoform DPI of Desmoplakin	SLSEEIKR	33	17.2	2.09797
IPI00013933	Isoform DPI of Desmoplakin	SNKPIILR	33	16.2	0.926415
IPI00013933	Isoform DPI of Desmoplakin	SQLQISNNR	50	35.3	2.2789
IPI00013933	Isoform DPI of Desmoplakin	STLEAETR	41	20.3	3.42853
IPI00013933	Isoform DPI of Desmoplakin	SVEDRFDQQK	15	12.1	1.053
IPI00013933	Isoform DPI of Desmoplakin	TIADLELHYQEFIR	24	12.9	0.0421401
IPI00013933	Isoform DPI of Desmoplakin	TLELQGLINDLQR	45	37.2	1.93774
IPI00013933	Isoform DPI of Desmoplakin	TMIQSPSGVILQEAADVHAR	52	43.5	1.29578
IPI00013933	Isoform DPI of Desmoplakin	TVKDQDITR	35	23.3	2.57044
IPI00013933	Isoform DPI of Desmoplakin	VLLQEEGTR	47	40.3	0.152519
IPI00013933	Isoform DPI of Desmoplakin	VQEQELTR	56	21.6	3.06949
IPI00013933	Isoform DPI of Desmoplakin	VQYDLQK	28	21.3	2.91184
IPI00013933	Isoform DPI of Desmoplakin	VRNNYDEEIISLK	34	29.5	0.104214
IPI00013933	Isoform DPI of Desmoplakin	VTQLTDR	41	15.8	2.12383
IPI00013933	Isoform DPI of Desmoplakin	WLYDAK	20	8.6	2.40267
IPI00013933	Isoform DPI of Desmoplakin	YEVTSGGGGTSR	102	85.9	4.11686
IPI00013933	Isoform DPI of Desmoplakin	YGDGIQLTR	62	46.1	0.487574
IPI00013933	Isoform DPI of Desmoplakin	YIELLTR	30	29.7	1.05961
IPI00015404	Isoform 1 of AT-rich interactive domain-containing protein 1B	AAAGSAAGGFQR	87	86.9	3.03083
IPI00015404	Isoform 1 of AT-rich interactive domain-containing protein 1B	ADGKEEGTPQPESK	13	7.5	3.25129
IPI00015404	Isoform 1 of AT-rich interactive domain-containing protein 1B	ALLAMAR	30	8.2	0.221054
IPI00015404	Isoform 1 of AT-rich interactive domain-containing protein 1B	APSPASFQR	54	51.8	1.62742
IPI00015404	Isoform 1 of AT-rich interactive domain-containing protein 1B	CICVSNIVR	40	31.9	1.60823
IPI00015404	Isoform 1 of AT-rich interactive domain-containing protein 1B	DIVTPEAWR	30	24	2.45285
IPI00015404	Isoform 1 of AT-rich interactive domain-containing protein 1B	EIGGLAQVNK	54	42.2	1.11916
IPI00015404	Isoform 1 of AT-rich interactive domain-containing protein 1B	EMSMALLSNLAQGDALAAR	87	74.6	0.890774
IPI00015404	Isoform 1 of AT-rich interactive domain-containing protein 1B	FDKLPIK	35	24.8	0.189697
IPI00015404	Isoform 1 of AT-rich interactive domain-containing protein 1B	FPFGIQQAK	48	37.6	3.44331
IPI00015404	Isoform 1 of AT-rich interactive domain-containing protein 1B	FYATLVR	47	33.5	0.758328
IPI00015404	Isoform 1 of AT-rich interactive domain-containing protein 1B	GEEPPPEVFSTGDTK	56	54.2	0.741996
IPI00015404	Isoform 1 of AT-rich interactive domain-containing protein 1B	GFMAGTQR	23	22.8	1.53026
IPI00015404	Isoform 1 of AT-rich interactive domain-containing protein 1B	GSPVSSLPAVGK	37	23.5	1.98956
IPI00015404	Isoform 1 of AT-rich interactive domain-containing protein 1B	HMDGMYGPPAK	47	46.8	0.524056
IPI00015404	Isoform 1 of AT-rich interactive domain-containing protein 1B	HPGLVLILGK	39	39.5	1.35185
IPI00015404	Isoform 1 of AT-rich interactive domain-containing protein 1B	IERGEEPPPEVFSTGDTK	76	76.3	2.35303
IPI00015404	Isoform 1 of AT-rich interactive domain-containing protein 1B	INHESQWPSHVSQR	48	41.5	1.90855
IPI00015404	Isoform 1 of AT-rich interactive domain-containing protein 1B	KAQEAAAAVMQAAANSAQSR	73	61.9	1.01711
IPI00015404	Isoform 1 of AT-rich interactive domain-containing protein 1B	KNNLFVVDR	66	44.2	0.183921
IPI00015404	Isoform 1 of AT-rich interactive domain-containing protein 1B	KPLDLFR	50	14.4	0.189632
IPI00015404	Isoform 1 of AT-rich interactive domain-containing protein 1B	LILLHHEHPER	38	35.3	0.497533
IPI00015404	Isoform 1 of AT-rich interactive domain-containing protein 1B	LLEDEPR	57	18.4	0.00758812
IPI00015404	Isoform 1 of AT-rich interactive domain-containing protein 1B	LPLPLK	30	3.9	1.83935
IPI00015404	Isoform 1 of AT-rich interactive domain-containing protein 1B	LVLETLCK	53	36	1.27583
IPI00015404	Isoform 1 of AT-rich interactive domain-containing protein 1B	LWVDR	19	6.4	0.615517
IPI00015404	Isoform 1 of AT-rich interactive domain-containing protein 1B	LYVCVK	16	15	0.836544
IPI00015404	Isoform 1 of AT-rich interactive domain-containing protein 1B	MEIPPR	13	11.7	0.415171
IPI00015404	Isoform 1 of AT-rich interactive domain-containing protein 1B	MPYEPNKDPFGGMR	39	23.4	3.22463
IPI00015404	Isoform 1 of AT-rich interactive domain-containing protein 1B	NDMPYPYQNR	52	40.3	2.18562
IPI00015404	Isoform 1 of AT-rich interactive domain-containing protein 1B	NNLFVVDR	37	27.3	0.486523
IPI00015404	Isoform 1 of AT-rich interactive domain-containing protein 1B	QQFPYGASYDR	18	18.1	2.36034
IPI00015404	Isoform 1 of AT-rich interactive domain-containing protein 1B	RPIQGQYPYPYSR	16	0.2	1.59581
IPI00015404	Isoform 1 of AT-rich interactive domain-containing protein 1B	RPPPPLSSAGR	3	3.4	0.0490524
IPI00015404	Isoform 1 of AT-rich interactive domain-containing protein 1B	RRPPPPLSSAGR	46	46.5	2.18562
IPI00015404	Isoform 1 of AT-rich interactive domain-containing protein 1B	SEFLLHEGR	18	12.6	0.983966
IPI00015404	Isoform 1 of AT-rich interactive domain-containing protein 1B	SLSFVPGNDAEMSK	30	29.5	1.14556
IPI00015404	Isoform 1 of AT-rich interactive domain-containing protein 1B	SPFLPSMK	32	16.4	0.0594156
IPI00015404	Isoform 1 of AT-rich interactive domain-containing protein 1B	SSIALTAPDAAADPK	61	56.9	0.103059
IPI00015404	Isoform 1 of AT-rich interactive domain-containing protein 1B	SSTISVHDPFSDVSDSSFPK	53	53.3	1.95268
IPI00015404	Isoform 1 of AT-rich interactive domain-containing protein 1B	TDDMMVPDQR	31	29.2	7.73469
IPI00015404	Isoform 1 of AT-rich interactive domain-containing protein 1B	VDENRSEFLLHEGR	39	27.7	0.62135
IPI00015404	Isoform 1 of AT-rich interactive domain-containing protein 1B	VYELGNEPER	70	61.8	0.363918
IPI00015404	Isoform 1 of AT-rich interactive domain-containing protein 1B	YQPQQDMSQEGYGTR	75	72.1	3.03499
IPI00015614	Isoform A of Trypsin-3 precursor	LGEHNIKVLEGNEQFINAAK	18	6	5.87273
IPI00015614	Isoform A of Trypsin-3 precursor	VLEGNEQFINAAK	100	93.7	2.9447
IPI00017025	similar to peptidylprolyl isomerase A isoform 1	VSFEPFADK	15	5.5	3.12831
IPI00017297	Matrin-3	GPGPLQER	17	11.1	0.95518
IPI00017297	Matrin-3	SQESGYYDR	30	30.4	0.873864
IPI00017669	Isoform 1 of SWI/SNF-related matrix-associated actin-dependent regulator of chromatin subfamily E member 1	AEAALEEESR	68	59.1	3.62963
IPI00017669	Isoform 1 of SWI/SNF-related matrix-associated actin-dependent regulator of chromatin subfamily E member 1	AYHNSPAYLAYINAK	94	86.2	0.367873
IPI00017669	Isoform 1 of SWI/SNF-related matrix-associated actin-dependent regulator of chromatin subfamily E member 1	DLTDEEK	11	0.7	2.28051
IPI00017669	Isoform 1 of SWI/SNF-related matrix-associated actin-dependent regulator of chromatin subfamily E member 1	DLTDEEKQEYLNEYEAEK	48	37.9	1.05389
IPI00017669	Isoform 1 of SWI/SNF-related matrix-associated actin-dependent regulator of chromatin subfamily E member 1	EKEAAEQAER	10	8.2	2.86866
IPI00017669	Isoform 1 of SWI/SNF-related matrix-associated actin-dependent regulator of chromatin subfamily E member 1	FLESTDSFNNELK	68	54.6	0.39363
IPI00017669	Isoform 1 of SWI/SNF-related matrix-associated actin-dependent regulator of chromatin subfamily E member 1	FLESTDSFNNELKR	87	74.3	2.42465
IPI00017669	Isoform 1 of SWI/SNF-related matrix-associated actin-dependent regulator of chromatin subfamily E member 1	IAAEIAQAEEQAR	93	85	0.37009
IPI00017669	Isoform 1 of SWI/SNF-related matrix-associated actin-dependent regulator of chromatin subfamily E member 1	IAAEIAQAEEQARK	9	4	1.7258
IPI00017669	Isoform 1 of SWI/SNF-related matrix-associated actin-dependent regulator of chromatin subfamily E member 1	IEYNESMK	22	16.8	1.8937
IPI00017669	Isoform 1 of SWI/SNF-related matrix-associated actin-dependent regulator of chromatin subfamily E member 1	IIGGMWR	31	21.8	0.341707
IPI00017669	Isoform 1 of SWI/SNF-related matrix-associated actin-dependent regulator of chromatin subfamily E member 1	KLEAELLQIEER	54	35.5	1.4464
IPI00017669	Isoform 1 of SWI/SNF-related matrix-associated actin-dependent regulator of chromatin subfamily E member 1	KVWDQVK	29	11	2.0402
IPI00017669	Isoform 1 of SWI/SNF-related matrix-associated actin-dependent regulator of chromatin subfamily E member 1	LCGLKVEVDMEK	72	65.3	1.88095
IPI00017669	Isoform 1 of SWI/SNF-related matrix-associated actin-dependent regulator of chromatin subfamily E member 1	LEAELLQIEER	59	41	0.682991
IPI00017669	Isoform 1 of SWI/SNF-related matrix-associated actin-dependent regulator of chromatin subfamily E member 1	LGGNPGTNSR	32	12.7	0.659687
IPI00017669	Isoform 1 of SWI/SNF-related matrix-associated actin-dependent regulator of chromatin subfamily E member 1	LISEILSESVVPDVR	91	87	4.45214
IPI00017669	Isoform 1 of SWI/SNF-related matrix-associated actin-dependent regulator of chromatin subfamily E member 1	LWEIGK	38	0	0.965942
IPI00017669	Isoform 1 of SWI/SNF-related matrix-associated actin-dependent regulator of chromatin subfamily E member 1	MQVLK	24	0	3.04151
IPI00017669	Isoform 1 of SWI/SNF-related matrix-associated actin-dependent regulator of chromatin subfamily E member 1	MQVLKR	40	16	4.14105
IPI00017669	Isoform 1 of SWI/SNF-related matrix-associated actin-dependent regulator of chromatin subfamily E member 1	QVQSLMVHQR	69	64.7	2.16115
IPI00017669	Isoform 1 of SWI/SNF-related matrix-associated actin-dependent regulator of chromatin subfamily E member 1	SQSSIVPEEEQAANKGEEK	27	24.5	2.46382
IPI00017669	Isoform 1 of SWI/SNF-related matrix-associated actin-dependent regulator of chromatin subfamily E member 1	SRAEAALEEESR	75	54.7	0.883013
IPI00017669	Isoform 1 of SWI/SNF-related matrix-associated actin-dependent regulator of chromatin subfamily E member 1	SVVTTAR	15	4.2	2.87503
IPI00017669	Isoform 1 of SWI/SNF-related matrix-associated actin-dependent regulator of chromatin subfamily E member 1	SVVTTARMQVLK	1	0.8	5.34122
IPI00017669	Isoform 1 of SWI/SNF-related matrix-associated actin-dependent regulator of chromatin subfamily E member 1	VEVDMEK	32	19.9	2.86983
IPI00017669	Isoform 1 of SWI/SNF-related matrix-associated actin-dependent regulator of chromatin subfamily E member 1	VTASSGITIPKPPKPPDKPLMPYMR	8	7.3	2.01859
IPI00017987	Cornifin-A	VPEPCQPK	28	24.6	2.15765
IPI00018069	Fusion protein SYT-SSX1	GEITPAAIQK	52	40.4	0.114919
IPI00018069	Fusion protein SYT-SSX1	GKGEITPAAIQK	66	42.8	2.08878
IPI00018069	Fusion protein SYT-SSX1	GVSEASGPQNDGK	51	45.3	4.8142
IPI00018069	Fusion protein SYT-SSX1	HAWTHR	10	5.5	0.577414
IPI00018069	Fusion protein SYT-SSX1	KPAEDENDSKGVSEASGPQNDGK	41	38.9	2.74183
IPI00018069	Fusion protein SYT-SSX1	MLDDNNHLIQCIMDSQNK	58	50.3	1.26561
IPI00018069	Fusion protein SYT-SSX1	SVAFAAPR	27	17.5	0.114672
IPI00018146	14-3-3 protein theta	NLLSVAYK	31	14.2	0.567254
IPI00018146	14-3-3 protein theta	VISSIEQK	43	0	0.26489
IPI00018335	Isoform Flt1 of Vascular endothelial growth factor receptor 1 precursor	MAIIEGK	20	5.6	4.2567
IPI00018903	Ventral anterior homeobox 2	AESGGGGGRCGDR	19	18.5	7.72959
IPI00019038	Lysozyme C precursor	ATNYNAGDR	30	30.2	0.388963
IPI00019038	Lysozyme C precursor	AWVAWR	25	11.6	0.677024
IPI00019038	Lysozyme C precursor	LGMDGYR	25	10.5	0.855531
IPI00019038	Lysozyme C precursor	STDYGIFQINSR	87	79.7	1.75735
IPI00019038	Lysozyme C precursor	VVRDPQGIR	25	17.9	0.808125
IPI00019038	Lysozyme C precursor	WESGYNTR	26	25.2	0.720499
IPI00019038	Lysozyme C precursor	YWCNDGK	14	13.4	3.92722
IPI00019141	1-acyl-sn-glycerol-3-phosphate acyltransferase alpha	NVENMK	10	0	7.30505
IPI00019141	1-acyl-sn-glycerol-3-phosphate acyltransferase alpha	YLYGIRVEVR	17	14.3	3.66554
IPI00020301	C7orf24 protein	NPSAAFFCVAR	31	27.2	1.17142
IPI00021439	Actin, cytoplasmic 1	AGFAGDDAPR	81	68.3	1.92054
IPI00021439	Actin, cytoplasmic 1	AVFPSIVGRPR	22	16.1	1.24345
IPI00021439	Actin, cytoplasmic 1	CDVDIR	34	13.9	1.21424
IPI00021439	Actin, cytoplasmic 1	DLYANTVLSGGTTMYPGIADR	143	138.9	0.00640997
IPI00021439	Actin, cytoplasmic 1	DSYVGDEAQSKR	68	66.7	1.72391
IPI00021439	Actin, cytoplasmic 1	EITALAPSTMK	30	22.4	0.505609
IPI00021439	Actin, cytoplasmic 1	GILTLK	35	13.5	0.809317
IPI00021439	Actin, cytoplasmic 1	GYSFTTTAER	55	52.4	0.839792
IPI00021439	Actin, cytoplasmic 1	GYSFTTTAEREIVR	20	13.3	0.722429
IPI00021439	Actin, cytoplasmic 1	HQGVMVGMGQK	57	52	2.71249
IPI00021439	Actin, cytoplasmic 1	IIAPPER	24	8.2	0.531781
IPI00021439	Actin, cytoplasmic 1	IIAPPERK	38	26.6	1.39089
IPI00021439	Actin, cytoplasmic 1	IKIIAPPER	32	31.6	2.59731
IPI00021439	Actin, cytoplasmic 1	ILTER	16	0	1.05921
IPI00021439	Actin, cytoplasmic 1	LCYVALDFEQEMATAASSSSLEK	82	69.8	2.83071
IPI00021439	Actin, cytoplasmic 1	LDLAGR	35	0	3.85333
IPI00021439	Actin, cytoplasmic 1	LDLAGRDLTDYLMK	34	26.6	1.61178
IPI00021439	Actin, cytoplasmic 1	MQKEITALAPSTMK	22	13.6	1.79964
IPI00021439	Actin, cytoplasmic 1	QEYDESGPSIVHR	76	73.5	3.70551
IPI00021439	Actin, cytoplasmic 1	QEYDESGPSIVHRK	15	10.9	0.462169
IPI00021439	Actin, cytoplasmic 1	RGILTLK	22	8.9	2.20042
IPI00021439	Actin, cytoplasmic 1	SYELPDGQVITIGNER	93	69.5	3.57419
IPI00021439	Actin, cytoplasmic 1	TTGIVMDSGDGVTHTVPIYEGYALPHAILR	35	33.6	0.301919
IPI00021439	Actin, cytoplasmic 1	VAPEEHPVLLTEAPLNPK	30	8.1	2.66392
IPI00021671	hypothetical protein LOC23240	KNNGNNQQVPVK	17	0	1.95244
IPI00021671	hypothetical protein LOC23240	NCLPVNTPQSRIQNAAK	6	0	6.88782
IPI00021671	hypothetical protein LOC23240	QILSITK	2	0	2.88935
IPI00021739	PERQ amino acid-rich with GYF domain-containing protein 1	QQQQEEQK	29	2.7	0.43427
IPI00021840	40S ribosomal protein S6	LIEVDDER	28	0.2	0.875672
IPI00021841	Apolipoprotein A-I precursor	QGLLPVLESFK	38	37.9	5.31917
IPI00021842	Apolipoprotein E precursor	LEEQAQQIR	51	12.9	2.99017
IPI00021926	26S protease regulatory subunit S10B	DKALQDYR	4	3.5	4.15747
IPI00021926	26S protease regulatory subunit S10B	IHIDLPNEQAR	17	5.6	1.38291
IPI00022022	SAC domain-containing protein 3	KSTEIFQAHIQASQGIMQPLGK	3	2.9	5.13419
IPI00022022	SAC domain-containing protein 3	SEMTQNR	17	7.4	10.0347
IPI00022022	SAC domain-containing protein 3	WNELGGCVIPTGR	7	3.2	5.19503
IPI00022229	Apolipoprotein B-100 precursor	ETLEDTR	26	12.8	1.44983
IPI00022229	Apolipoprotein B-100 precursor	FLDSNIK	7	1.3	10.25
IPI00022229	Apolipoprotein B-100 precursor	FPEVDVLTK	36	26.6	2.43719
IPI00022229	Apolipoprotein B-100 precursor	IAELSATAQEIIK	54	46.8	1.19125
IPI00022229	Apolipoprotein B-100 precursor	IISDYHQQFR	9	5.1	2.10213
IPI00022229	Apolipoprotein B-100 precursor	IPSVQINFK	18	18.4	2.0315
IPI00022229	Apolipoprotein B-100 precursor	TEVIPPLIENR	11	11.1	2.09841
IPI00022229	Apolipoprotein B-100 precursor	VEDIPLAR	8	1.9	0.263081
IPI00022229	Apolipoprotein B-100 precursor	YGMVAQVTQTLK	38	26.4	3.23005
IPI00022648	Eukaryotic translation initiation factor 5	RMDEISDHAK	18	17.9	10.8014
IPI00022822	Isoform 2 of Collagen alpha-1(XVIII) chain precursor	GNLGSKGER	37	15	1.03377
IPI00022974	Prolactin-inducible protein precursor	FYTIEILKVE	41	30.3	3.93291
IPI00022974	Prolactin-inducible protein precursor	NFDIPK	24	0	1.10737
IPI00022974	Prolactin-inducible protein precursor	TVQIAAVVDVIR	54	38.2	0.908744
IPI00023025	HSPC048	AGEAVPPR	16	8.8	9.89206
IPI00023078	Skin-specific protein 32	TFGVSPLR	28	25.7	0.756995
IPI00023109	Isoform 2 of Chromodomain-helicase-DNA-binding protein 2	ALKQRPR	2	1.6	5.99859
IPI00023109	Isoform 2 of Chromodomain-helicase-DNA-binding protein 2	NDDSLLYK	3	1.4	0.164416
IPI00023109	Isoform 2 of Chromodomain-helicase-DNA-binding protein 2	SGSYRPNNMSR	8	8	4.42076
IPI00023109	Isoform 2 of Chromodomain-helicase-DNA-binding protein 2	TILENNSGR	17	10.1	9.89076
IPI00023322	Zinc finger protein ubi-d4	ASIYQNQNSS	64	62.8	1.92109
IPI00023322	Zinc finger protein ubi-d4	DAMEQCHNYNAR	15	15.5	0.540951
IPI00023322	Zinc finger protein ubi-d4	EGLISQDGSSLEALLR	115	104.2	5.01166
IPI00023322	Zinc finger protein ubi-d4	EKASIYQNQNSS	12	11.5	4.36156
IPI00023322	Zinc finger protein ubi-d4	GAPDPRVDDDSLGEFPVTNSR	45	44.4	2.64538
IPI00023322	Zinc finger protein ubi-d4	GPGLASGQLYSYPAR	86	85.8	0.690434
IPI00023322	Zinc finger protein ubi-d4	GPGLASGQLYSYPARR	16	15	3.10595
IPI00023322	Zinc finger protein ubi-d4	ILEPDDFLDDLDDEDYEEDTPK	81	80.3	0.1403
IPI00023322	Zinc finger protein ubi-d4	KGPDGLALPNNYCDFCLGDSK	62	60.4	4.76249
IPI00023322	Zinc finger protein ubi-d4	KLDASILEDR	26	20.3	1.22164
IPI00023322	Zinc finger protein ubi-d4	LLGEQYYK	28	15	3.29897
IPI00023322	Zinc finger protein ubi-d4	LSFPSIKPDTDQTLK	12	10.5	2.15699
IPI00023322	Zinc finger protein ubi-d4	LSFPSIKPDTDQTLKK	6	5.8	1.51255
IPI00023322	Zinc finger protein ubi-d4	SGHPSCLQFTPVMMAAVK	30	28.1	3.0458
IPI00023322	Zinc finger protein ubi-d4	VDDDSLGEFPVTNSR	54	38.7	0.786144
IPI00023322	Zinc finger protein ubi-d4	WQCIECK	24	23.9	2.42563
IPI00023603	Nuclear receptor subfamily 1 group D member 1	SPSPEPTVEDVISQVAR	15	8.2	6.16746
IPI00023603	Nuclear receptor subfamily 1 group D member 1	TLNNMHSEK	4	0	5.67335
IPI00024111	RIB43A domain with coiled-coils 2	SQAIESVERK	26	15.3	1.2118
IPI00024568	Glioma tumor suppressor candidate region gene 1 protein	AASSGPGKPSGLQYESK	44	37.5	0.763381
IPI00024568	Glioma tumor suppressor candidate region gene 1 protein	AFASNLPTLNVAK	67	51	0.35004
IPI00024568	Glioma tumor suppressor candidate region gene 1 protein	APQNLTFMAAGK	54	53.9	0.314751
IPI00024568	Glioma tumor suppressor candidate region gene 1 protein	EKPDEYVSSSR	57	51.6	4.00523
IPI00024568	Glioma tumor suppressor candidate region gene 1 protein	ELAAVEDELYQR	80	72.7	1.83384
IPI00024568	Glioma tumor suppressor candidate region gene 1 protein	ENVGGPGAPEGTPAGR	49	48.3	0.771035
IPI00024568	Glioma tumor suppressor candidate region gene 1 protein	GGSPAPLPAK	24	21.7	1.54485
IPI00024568	Glioma tumor suppressor candidate region gene 1 protein	GGSPAPLPAKVDEATSGLIR	22	22.4	3.24697
IPI00024568	Glioma tumor suppressor candidate region gene 1 protein	KPLGTAPHCPR	41	32.4	1.38242
IPI00024568	Glioma tumor suppressor candidate region gene 1 protein	KPPTLQPSK	27	17.7	1.10738
IPI00024568	Glioma tumor suppressor candidate region gene 1 protein	LLLLEESR	38	20.1	2.66615
IPI00024568	Glioma tumor suppressor candidate region gene 1 protein	LLLLEESRR	18	15.6	1.99488
IPI00024568	Glioma tumor suppressor candidate region gene 1 protein	LPAPTPSDFQLQFPPSQGPHK	3	2.9	1.24339
IPI00024568	Glioma tumor suppressor candidate region gene 1 protein	SLGLPIAASSEGHR	56	50.4	0.224876
IPI00024568	Glioma tumor suppressor candidate region gene 1 protein	TAFPSFEDALHR	22	14	3.60177
IPI00024568	Glioma tumor suppressor candidate region gene 1 protein	TTLALDK	15	7.5	1.72619
IPI00024568	Glioma tumor suppressor candidate region gene 1 protein	VVHNTALDPVHQPPPPPATLK	38	38.1	1.05341
IPI00025415	Semenogelin-2 precursor	ISYPSSR	17	15.2	0.506126
IPI00025415	Semenogelin-2 precursor	ISYQSSSTEER	26	25.6	2.69841
IPI00025512	Heat shock protein beta-1	AQLGGPEAAK	34	29.5	2.65415
IPI00025512	Heat shock protein beta-1	TKDGVVEITGK	43	37.1	3.63709
IPI00025753	Desmoglein-1 precursor	ALNSMGQDLERPLELR	47	45.6	1.3506
IPI00025753	Desmoglein-1 precursor	DGSNVIVTER	34	29	6.5663
IPI00025753	Desmoglein-1 precursor	EMQDLGGGER	47	34.2	1.42362
IPI00025753	Desmoglein-1 precursor	EQYGQYALAVR	42	42	0.205877
IPI00025753	Desmoglein-1 precursor	EQYNMLGGK	20	19.9	1.23491
IPI00025753	Desmoglein-1 precursor	ESSNVVVTER	73	49.4	2.74453
IPI00025753	Desmoglein-1 precursor	IHSDCAANQQVTYR	36	35.8	0.665273
IPI00025753	Desmoglein-1 precursor	LADISLGK	30	0	0.586311
IPI00025753	Desmoglein-1 precursor	MTGFELTEGVK	57	55.4	1.79179
IPI00025753	Desmoglein-1 precursor	TMNNFLDREQYGQYALAVR	52	52.2	1.01459
IPI00025753	Desmoglein-1 precursor	TNVGILK	49	7.9	1.3125
IPI00025753	Desmoglein-1 precursor	VGDFVATDLDTGRPSTTVR	20	18.7	1.43006
IPI00025753	Desmoglein-1 precursor	YVMGNNPADLLAVDSR	83	72	0.290945
IPI00025786	Isoform 2 of B-cell CLL/lymphoma 7 protein family member A	LEASQQNSEEM	69	68.6	2.54094
IPI00025786	Isoform 2 of B-cell CLL/lymphoma 7 protein family member A	MKLEASQQNSEEM	94	90.8	1.75882
IPI00025786	Isoform 2 of B-cell CLL/lymphoma 7 protein family member A	QPSGDSGLAAETSAISQVPR	29	25.6	2.31838
IPI00025786	Isoform 2 of B-cell CLL/lymphoma 7 protein family member A	VDRQPSGDSGLAAETSAISQVPR	49	44.7	3.27509
IPI00025786	Isoform 2 of B-cell CLL/lymphoma 7 protein family member A	VMAAIEK	17	8.2	0.967839
IPI00025786	Isoform 2 of B-cell CLL/lymphoma 7 protein family member A	WVPVTEPK	7	6.4	1.64647
IPI00025786	Isoform 2 of B-cell CLL/lymphoma 7 protein family member A	WVTVGDTSLR	39	29.7	0.350881
IPI00026272	Histone H2A type 1-B	NDEELNKLLGR	22	20.8	4.43931
IPI00027350	Peroxiredoxin-2	GVLRQITVNDLPVGR	7	5.2	5.90087
IPI00027350	Peroxiredoxin-2	QITVNDLPVGR	49	37.1	0.0251012
IPI00027350	Peroxiredoxin-2	SVDEALR	25	8.8	1.97131
IPI00027350	Peroxiredoxin-2	TDEGIAYR	38	22.3	0.659973
IPI00027462	Protein S100-A9	DLQNFLK	25	11.4	2.36322
IPI00027462	Protein S100-A9	DLQNFLKK	12	3.8	0.25444
IPI00027462	Protein S100-A9	KDLQNFLK	5	4.7	0.25444
IPI00027462	Protein S100-A9	LGHPDTLNQGEFK	25	21.6	0.721276
IPI00027462	Protein S100-A9	NIETIINTFHQYSVK	20	16.2	0.315279
IPI00027547	Dermcidin precursor	DAVEDLESVGK	82	42.8	1.77998
IPI00027547	Dermcidin precursor	ENAGEDPGLAR	59	51.8	1.05612
IPI00027547	Dermcidin precursor	GAVHDVKDVLDSVL	51	51	3.02991
IPI00027547	Dermcidin precursor	LGKDAVEDLESVGK	102	92.3	3.68986
IPI00027547	Dermcidin precursor	SSLLEK	36	2.2	0.27781
IPI00027820	espin	MALEQALQAAR	2	2.3	5.56885
IPI00027820	espin	QPARAGCPR	4	4.5	4.43132
IPI00027820	espin	TVENLSVEHR	24	4.8	0.251895
IPI00029695	Isoform A of SWI/SNF-related matrix-associated actin-dependent regulator of chromatin subfamily B member 1	ASEVEEILDGNDEK	100	74.9	2.37411
IPI00029695	Isoform A of SWI/SNF-related matrix-associated actin-dependent regulator of chromatin subfamily B member 1	ASEVEEILDGNDEKYK	100	90.5	0.938519
IPI00029695	Isoform A of SWI/SNF-related matrix-associated actin-dependent regulator of chromatin subfamily B member 1	AVSISTEPPTYLR	58	53.2	1.89714
IPI00029695	Isoform A of SWI/SNF-related matrix-associated actin-dependent regulator of chromatin subfamily B member 1	DAFTWNMNEK	50	46.5	0.735663
IPI00029695	Isoform A of SWI/SNF-related matrix-associated actin-dependent regulator of chromatin subfamily B member 1	DHGYTTLATSVTLLK	22	14.8	1.25894
IPI00029695	Isoform A of SWI/SNF-related matrix-associated actin-dependent regulator of chromatin subfamily B member 1	GQLSWHQK	25	15.4	3.88786
IPI00029695	Isoform A of SWI/SNF-related matrix-associated actin-dependent regulator of chromatin subfamily B member 1	LATVEER	45	16.8	1.65788
IPI00029695	Isoform A of SWI/SNF-related matrix-associated actin-dependent regulator of chromatin subfamily B member 1	LDMEIDGQK	49	34.1	0.36333
IPI00029695	Isoform A of SWI/SNF-related matrix-associated actin-dependent regulator of chromatin subfamily B member 1	LRDAFTWNMNEK	11	4.8	1.89295
IPI00029695	Isoform A of SWI/SNF-related matrix-associated actin-dependent regulator of chromatin subfamily B member 1	NTGDADQWCPLLETLTDAEMEKK	12	12.2	3.09201
IPI00029695	Isoform A of SWI/SNF-related matrix-associated actin-dependent regulator of chromatin subfamily B member 1	QQIESYPTDSILEDQSDQR	39	31	3.17913
IPI00029695	Isoform A of SWI/SNF-related matrix-associated actin-dependent regulator of chromatin subfamily B member 1	RLANTAPAW	29	20.3	1.94644
IPI00029695	Isoform A of SWI/SNF-related matrix-associated actin-dependent regulator of chromatin subfamily B member 1	RLATVEER	30	9.9	1.29859
IPI00029695	Isoform A of SWI/SNF-related matrix-associated actin-dependent regulator of chromatin subfamily B member 1	TFGQKPVK	26	22	1.12305
IPI00029695	Isoform A of SWI/SNF-related matrix-associated actin-dependent regulator of chromatin subfamily B member 1	TYAFSENPLPTVEIAIR	94	91.7	1.57228
IPI00029695	Isoform A of SWI/SNF-related matrix-associated actin-dependent regulator of chromatin subfamily B member 1	YPSLWR	17	7.5	0.628751
IPI00029733	Aldo-keto reductase family 1 member C1	LNDGHFMPVLGFGTYAPAEVPK	16	13.7	10.2293
IPI00029822	SMARCA4 isoform 2	AEDRGMLLK	21	10.9	2.51224
IPI00029822	SMARCA4 isoform 2	AFLQAILEHEEQDESR	23	17.6	3.35728
IPI00029822	SMARCA4 isoform 2	AFVPQLR	31	21.3	2.11161
IPI00029822	SMARCA4 isoform 2	AGQLEAWLEMNPGYEVAPR	64	56.7	5.64891
IPI00029822	SMARCA4 isoform 2	AIEEGTLEEIEEEVR	126	106.4	1.79512
IPI00029822	SMARCA4 isoform 2	AIEEGTLEEIEEEVRQK	34	27	1.1746
IPI00029822	SMARCA4 isoform 2	AQIMAYK	46	15.4	0.94894
IPI00029822	SMARCA4 isoform 2	ASGKFELLDR	48	35.3	0.191967
IPI00029822	SMARCA4 isoform 2	ATIELK	27	0	0.352804
IPI00029822	SMARCA4 isoform 2	AVATYHANTER	66	64	0.273888
IPI00029822	SMARCA4 isoform 2	CDMSALQR	34	3.5	0.162377
IPI00029822	SMARCA4 isoform 2	DFKEYHR	37	31.8	0.116303
IPI00029822	SMARCA4 isoform 2	DKHILAK	17	8.3	2.11234
IPI00029822	SMARCA4 isoform 2	DSDAGSSTPTTSTR	70	63.9	0.406899
IPI00029822	SMARCA4 isoform 2	DTALETALNAK	84	40.4	0.534716
IPI00029822	SMARCA4 isoform 2	ELPEYYELIR	53	42.8	3.08756
IPI00029822	SMARCA4 isoform 2	EVDYSDSLTEK	41	39.4	4.9565
IPI00029822	SMARCA4 isoform 2	EVDYSDSLTEKQWLK	17	14.5	3.41022
IPI00029822	SMARCA4 isoform 2	EVEAQLPEK	17	17.4	2.34485
IPI00029822	SMARCA4 isoform 2	EVEAQLPEKVEYVIK	70	56.4	1.5514
IPI00029822	SMARCA4 isoform 2	FELLDR	39	13.7	0.789746
IPI00029822	SMARCA4 isoform 2	FNVLLTTYEYIIK	81	70.8	0.720251
IPI00029822	SMARCA4 isoform 2	FNVLLTTYEYIIKDK	19	13.3	0.518563
IPI00029822	SMARCA4 isoform 2	GLDPVEILQER	69	61.3	3.75593
IPI00029822	SMARCA4 isoform 2	GLQSYYAVAHAVTER	90	86.3	1.66488
IPI00029822	SMARCA4 isoform 2	GLQSYYAVAHAVTERVDK	12	2.2	2.84082
IPI00029822	SMARCA4 isoform 2	GMSDDPR	6	6.4	0.825034
IPI00029822	SMARCA4 isoform 2	GPTPFNQNQLHQLR	81	75.2	4.00294
IPI00029822	SMARCA4 isoform 2	GQPLPDHLQMAVQGK	95	88.8	1.63019
IPI00029822	SMARCA4 isoform 2	GVLLTDGSEK	56	45.1	1.89657
IPI00029822	SMARCA4 isoform 2	GVLLTDGSEKDK	22	19.9	3.00622
IPI00029822	SMARCA4 isoform 2	HEEEFDLFMR	59	56.4	0.0753227
IPI00029822	SMARCA4 isoform 2	HIIENAK	27	0	1.0695
IPI00029822	SMARCA4 isoform 2	HIIENAKQDVDDEYGVSQALAR	67	30.6	1.90374
IPI00029822	SMARCA4 isoform 2	HQEYLNSILQHAK	58	11.2	0.250275
IPI00029822	SMARCA4 isoform 2	IGQQNEVR	56	3.1	2.62884
IPI00029822	SMARCA4 isoform 2	ILTGTDAPK	50	38.8	2.86775
IPI00029822	SMARCA4 isoform 2	IPDPDSDDVSEVDAR	117	116.1	1.13017
IPI00029822	SMARCA4 isoform 2	IQELENLPGSLAGDLR	112	78	2.69691
IPI00029822	SMARCA4 isoform 2	ITPIQKPR	36	32.5	3.67509
IPI00029822	SMARCA4 isoform 2	IVDAVIK	29	10	0.852441
IPI00029822	SMARCA4 isoform 2	KAENAEGQTPAIGPDGEPLDETSQMSDLPVK	73	68.7	7.78376
IPI00029822	SMARCA4 isoform 2	KELPEYYELIR	52	28.8	0.79571
IPI00029822	SMARCA4 isoform 2	KEVDYSDSLTEK	75	49.4	1.43322
IPI00029822	SMARCA4 isoform 2	KIPDPDSDDVSEVDAR	91	87.6	0.749623
IPI00029822	SMARCA4 isoform 2	KIVDAVIK	41	15.7	0.494746
IPI00029822	SMARCA4 isoform 2	LAYLLQQTDEYVANLTELVR	116	113.2	2.97176
IPI00029822	SMARCA4 isoform 2	LCTVNSVEEK	39	23.8	0.718063
IPI00029822	SMARCA4 isoform 2	LLLTGTPLQNK	33	0	1.50936
IPI00029822	SMARCA4 isoform 2	LLNFQR	39	23	0.0341582
IPI00029822	SMARCA4 isoform 2	LMAEDEEGYR	66	64.3	3.30116
IPI00029822	SMARCA4 isoform 2	LMAEDEEGYRK	44	38.8	1.17774
IPI00029822	SMARCA4 isoform 2	LMEEDELPSWIIKDDAEVER	61	48	6.57159
IPI00029822	SMARCA4 isoform 2	LNVDQK	32	22.4	3.24584
IPI00029822	SMARCA4 isoform 2	LSPNPPNLTK	20	19.4	2.63083
IPI00029822	SMARCA4 isoform 2	LSPNPPNLTKK	3	1.3	3.43948
IPI00029822	SMARCA4 isoform 2	LTCEEEEEK	46	39.5	3.6272
IPI00029822	SMARCA4 isoform 2	LTCEEEEEKMFGR	74	62.4	4.27618
IPI00029822	SMARCA4 isoform 2	LTQVLNTHYVAPR	86	74.3	1.01995
IPI00029822	SMARCA4 isoform 2	MDLDRR	23	0	1.8661
IPI00029822	SMARCA4 isoform 2	QDVDDEYGVSQALAR	117	103.5	5.26693
IPI00029822	SMARCA4 isoform 2	QEVVVCMR	38	31.8	3.15402
IPI00029822	SMARCA4 isoform 2	QKHQEYLNSILQHAK	47	44.1	1.40653
IPI00029822	SMARCA4 isoform 2	QLRQEVVVCMR	40	30.8	1.95826
IPI00029822	SMARCA4 isoform 2	QLSEVFIQLPSR	54	41.3	1.67081
IPI00029822	SMARCA4 isoform 2	QLSEVFIQLPSRK	60	51.9	5.57778
IPI00029822	SMARCA4 isoform 2	QSALMVNGVLK	27	21.5	3.31276
IPI00029822	SMARCA4 isoform 2	RAFVPQLR	21	15.8	0.883478
IPI00029822	SMARCA4 isoform 2	RLLLTGTPLQNK	23	0	2.36228
IPI00029822	SMARCA4 isoform 2	RLMAEDEEGYR	45	44.9	2.73033
IPI00029822	SMARCA4 isoform 2	SCSTFEQWFNAPFAMTGEK	89	82.4	2.51109
IPI00029822	SMARCA4 isoform 2	SGKFNVLLTTYEYIIK	30	28.4	4.88465
IPI00029822	SMARCA4 isoform 2	SLNDLEK	35	0	1.67933
IPI00029822	SMARCA4 isoform 2	TFNEPGSEYFIFLLSTR	102	95	2.5018
IPI00029822	SMARCA4 isoform 2	TIQTIALITYLMEHK	38	35	2.31517
IPI00029822	SMARCA4 isoform 2	TIQTIALITYLMEHKR	31	27.3	0.832125
IPI00029822	SMARCA4 isoform 2	TKATIELK	15	11.6	0.148021
IPI00029822	SMARCA4 isoform 2	TLMNTIMQLR	61	41.3	0.718471
IPI00029822	SMARCA4 isoform 2	TLMNTIMQLRK	15	3	0.938201
IPI00029822	SMARCA4 isoform 2	VDKQSALMVNGVLK	81	35.9	7.38836
IPI00029822	SMARCA4 isoform 2	VDLNEEETILIIR	100	85.9	0.0979915
IPI00029822	SMARCA4 isoform 2	VEYVIK	13	3.1	0.372472
IPI00029822	SMARCA4 isoform 2	VIHVESGK	26	18.3	3.49054
IPI00029822	SMARCA4 isoform 2	VIQAGMFDQK	78	61.5	0.378997
IPI00029822	SMARCA4 isoform 2	VLRPFLLR	38	12.2	1.02552
IPI00029822	SMARCA4 isoform 2	WAPSVVK	20	7.6	2.88112
IPI00029822	SMARCA4 isoform 2	YKLNVDQK	34	22.6	0.727566
IPI00029822	SMARCA4 isoform 2	YMIVDEGHR	38	36.1	1.85464
IPI00030059	Guanine nucleotide-binding protein G(I)/G(S)/G(O) subunit gamma-10 precursor	SSGASASALQR	18	13.5	5.61949
IPI00031410	FKBP12-rapamycin complex-associated protein	SISLSRGNNLQDTLR	15	4.5	2.58832
IPI00031461	Rab GDP dissociation inhibitor beta	FVSISDLLVPK	23	16.6	0.581089
IPI00031461	Rab GDP dissociation inhibitor beta	IPGSPPESMGR	2	1.6	1.08411
IPI00032313	Protein S100-A4	RTDEAAFQK	55	43.7	0.0464184
IPI00032325	Cystatin-A	LEAVQYK	30	12.4	0.748036
IPI00032325	Cystatin-A	NKDDELTGF	33	32.7	0.329944
IPI00032325	Cystatin-A	TQVVAGTNYYIK	65	54.3	3.57615
IPI00033583	Serpin B12	AQILEMR	5	4.8	8.60783
IPI00033583	Serpin B12	DAINAETVLVLVNAVYFK	52	45.4	0.282235
IPI00033583	Serpin B12	IGFIEEVK	42	29.7	1.3358
IPI00033583	Serpin B12	IKTDYTLSIANR	15	14.7	3.2598
IPI00033583	Serpin B12	TDYTLSIANR	61	46.7	0.598814
IPI00033583	Serpin B12	TQTILFYGR	15	14	2.07628
IPI00044587	Guanylate-binding protein 5	DVDQSFQK	20	12.4	1.3005
IPI00045842	Protein orai-2	SLQVL	22	21.6	9.83295
IPI00045939	2-aminoethanethiol dioxygenase	AEDLNIAPRK	16	11.1	10.5298
IPI00060800	Protein UNQ773/PRO1567 precursor	VSVGLLLVK	31	30.6	2.88903
IPI00061116	Mucin-like protein 1 precursor	WVGDLPNGR	18	17.6	3.4011
IPI00062599	71 kDa protein	AEFYFQPWAQEAVCR	77	73.5	1.34975
IPI00062599	71 kDa protein	CTVLLMLDYQPPQFK	58	48.9	4.72999
IPI00062599	71 kDa protein	DPQGFINDWLQSQCR	97	88	0.00316273
IPI00062599	71 kDa protein	EFMLSFAR	39	31.8	5.98374
IPI00062599	71 kDa protein	ELVPESQAYMDLLAFER	93	81.5	3.51142
IPI00062599	71 kDa protein	FSEIPQR	29	13.1	0.250924
IPI00062599	71 kDa protein	FSSFFK	17	8.9	5.79361
IPI00062599	71 kDa protein	IFISNTFNPAK	59	37.8	1.2567
IPI00062599	71 kDa protein	IHETIETINQLK	53	40.7	1.63611
IPI00062599	71 kDa protein	ILPQR	10	0	0.524564
IPI00062599	71 kDa protein	IRELVPESQAYMDLLAFER	35	30.6	1.57309
IPI00062599	71 kDa protein	KFSSFFK	23	8.4	1.62074
IPI00062599	71 kDa protein	KLDQTIMR	38	30.8	0.641439
IPI00062599	71 kDa protein	KRPAPQQIQQVQQQAVQNR	50	47.2	1.60612
IPI00062599	71 kDa protein	LDIQEALK	48	28.6	2.05378
IPI00062599	71 kDa protein	LHALLMPPEPIIINHVISVDPNDQK	15	15.1	2.33151
IPI00062599	71 kDa protein	LQDPHEREFVICDK	2	0.1	5.40369
IPI00062599	71 kDa protein	QELEQALGIR	72	58.1	1.76759
IPI00062599	71 kDa protein	RLDIQEALK	50	8.5	0.30497
IPI00062599	71 kDa protein	RPGDVNVR	33	16	1.30631
IPI00062599	71 kDa protein	RQELEQALGIR	45	27.6	3.04566
IPI00062599	71 kDa protein	SDAEDGEGTVASWELR	77	66.3	3.16584
IPI00062599	71 kDa protein	SDAEDGEGTVASWELRVEGR	15	12.8	3.37165
IPI00062599	71 kDa protein	SLVIELDK	36	16.3	0.453217
IPI00062599	71 kDa protein	TACYDIDVEVDDTLK	65	63.4	0.377487
IPI00062599	71 kDa protein	TATTQETDGFQVK	74	71.5	0.355225
IPI00062599	71 kDa protein	TMTDVVGNPEEER	69	64.5	2.76471
IPI00062599	71 kDa protein	TMTDVVGNPEEERR	36	33.5	2.44042
IPI00062599	71 kDa protein	TQMNSFLLSTASQQEIATLDNK	60	60.4	0.2149
IPI00062599	71 kDa protein	YLQQIFESQR	58	31.2	1.5289
IPI00064794	L-threonine 3-dehydrogenase	TIYGVSK	15	15.1	1.57615
IPI00069750	Isoform 1 of Poly	GYGFIEYEK	29	28.7	0.316643
IPI00069750	Isoform 1 of Poly	KQESTVMVLR	7	3.2	3.10443
IPI00071703	Protein synthesis factor, GTP-binding domain containing protein	VVIGFVPLAEIMGYSTVLR	17	16.7	2.3509
IPI00081836	Histone H2A type 1-H	AGLQFPVGR	45	32.5	0.360978
IPI00081836	Histone H2A type 1-H	HLQLAIR	34	22.7	1.96793
IPI00081836	Histone H2A type 1-H	NDEELNK	6	4.6	1.43268
IPI00081836	Histone H2A type 1-H	NDEELNKLLGK	47	46.4	0.921117
IPI00081836	Histone H2A type 1-H	VTIAQGGVLPNIQAVLLPK	52	52.3	0.980158
IPI00101664	Probable asparaginyl-tRNA synthetase, mitochondrial precursor	TNVLGSILR	19	0	1.30587
IPI00102281	Retroviral-like aspartic protease 1 precursor	ILGVWDTAVSLGK	71	66.2	0.20672
IPI00103242	Isoform 1 of Protein POF1B	ELEYCK	6	6.3	7.04904
IPI00103242	Isoform 1 of Protein POF1B	GSHFFPGNNVIYEK	18	15.3	1.20371
IPI00103242	Isoform 1 of Protein POF1B	VVQALDPFNSR	28	26.8	2.18526
IPI00104050	Thyroid hormone receptor-associated protein 3	SSSSRSSSNHSR	15	3.6	5.95192
IPI00104050	Thyroid hormone receptor-associated protein 3	VIGANKNQEEEK	5	3	11.208
IPI00107502	Isoform 1 of WD repeat and SOCS box-containing protein 1	NVTNSSSLR	17	15.1	2.5409
IPI00151988	Zinc finger protein 532	EPVANSR	23	6.8	0.468649
IPI00152093	Isoform 3 of Periphilin-1	QNEGNPER	26	10.2	7.61686
IPI00152453	Tubulin, beta, 4	ALVSWDVK	10	7.4	7.35943
IPI00152453	Tubulin, beta, 4	IMNTFSVVPSPK	58	48.1	0.195656
IPI00152453	Tubulin, beta, 4	MAVQGSQR	15	7.4	6.14589
IPI00152462	Ciliary dynein heavy chain 3	LNELSKNLNR	8	2.9	7.99913
IPI00152462	Ciliary dynein heavy chain 3	NDITGRFTR	22	8.1	4.917
IPI00152881	Shroom	HRERPSSWSSLDQK	2	2.2	10.9555
IPI00152881	Shroom	SSPATADKR	53	34.1	2.44858
IPI00154283	Isoform 1 of Protein KIAA1524	EVQNQLVDR	16	0	5.15628
IPI00154742	IGL@ protein	LTVLGQPK	25	24	2.40487
IPI00155168	Protein tyrosine phosphatase, receptor type, C	DCLNLDKNLIK	23	11.1	4.43668
IPI00163578	FLJ00182 protein (Fragment)	EAGLLAAVTLTQK	21	15.7	9.11718
IPI00163718	Isoform 4 of Vacuolar protein sorting-associated protein 54	EHFTVYQQEISQREK	2	0	1.2995
IPI00163718	Isoform 4 of Vacuolar protein sorting-associated protein 54	LADQMRMLNFPQWFDLLK	17	9.2	1.10028
IPI00165171	Protein DGCR14	EAGEAGAATSKQR	5	0.3	0.48721
IPI00165171	Protein DGCR14	MANEAAAKNR	20	9.3	0.992582
IPI00166202	C-type lectin, superfamily member 13	ADALTFQTLNFLK	20	13.9	1.4102
IPI00166740	LOC100049716 protein (Fragment)	VAFLSPRR	19	14.2	10.3353
IPI00166768	TUBA1C protein	DVNAAIATIK	62	55.5	8.00302
IPI00166768	TUBA1C protein	EIIDLVLDR	36	19.4	0.0944405
IPI00167656	Isoform 2 of Uncharacterized protein C15orf27	LGGNGTSATSESASR	15	15.2	7.64479
IPI00168728	FLJ00385 protein (Fragment)	TPLGDTTHTCPR	28	21.6	0.42367
IPI00168874	Bactericidal/permeability-increasing protein-like 2 precursor	LQQGFPLSNPHK	16	15.4	3.29781
IPI00169311	glutamic-oxaloacetic transaminase 1-like 1	KTLIGIK	33	17.6	0.425672
IPI00171611	Histone H3.2	DIQLAR	30	0	0.687284
IPI00171611	Histone H3.2	EIAQDFK	28	18.4	0.382364
IPI00171611	Histone H3.2	EIAQDFKTDLR	42	31.2	0.427862
IPI00171611	Histone H3.2	RVTIMPK	10	4.6	0.28642
IPI00171611	Histone H3.2	STELLIR	43	0	0.825321
IPI00171611	Histone H3.2	YRPGTVALR	51	31.7	0.0353042
IPI00171791	Isoform 3 of Ninein	ALEVTEQR	43	19	1.92799
IPI00171791	Isoform 3 of Ninein	QLQVKLEEEK	5	4.9	4.60239
IPI00171791	Isoform 3 of Ninein	VQNLEDTVQNVNLQMSR	2	2	9.8122
IPI00171798	Metastasis-associated protein MTA2	KALTHLEMR	1	0.3	3.38869
IPI00171798	Metastasis-associated protein MTA2	RPNLPLK	22	1.4	0.40795
IPI00173359	Uveal autoantigen with coiled-coil domains and ankyrin repeats	QHEESLRTIEALK	15	6.9	0.586938
IPI00174771	Isoform 1 of Rab11 family-interacting protein 4	SASSGLGEFNAR	20	11.2	6.54428
IPI00176710	Lipocalin 1-like 1	GLSTESILIPR	70	45.5	0.414543
IPI00176710	Lipocalin 1-like 1	HVAYIIR	19	6.1	4.58909
IPI00178926	immunoglobulin J chain	SSEDPNEDIVER	67	52.6	1.46544
IPI00179330	ubiquitin and ribosomal protein S27a precursor	ESTLHLVLR	69	69.3	1.52128
IPI00179330	ubiquitin and ribosomal protein S27a precursor	IQDKEGIPPDQQR	13	11.3	2.31501
IPI00179330	ubiquitin and ribosomal protein S27a precursor	LIFAGK	30	12.1	1.51745
IPI00179330	ubiquitin and ribosomal protein S27a precursor	MQIFVK	36	6	0.942775
IPI00179330	ubiquitin and ribosomal protein S27a precursor	TITLEVEPSDTIENVK	90	77.2	1.51082
IPI00179330	ubiquitin and ribosomal protein S27a precursor	TLSDYNIQK	28	15.4	1.17241
IPI00180230	glutamate receptor interacting protein 2	GLAERTGAIHVGDR	3	0	3.81715
IPI00180230	glutamate receptor interacting protein 2	VSNLRPGGLAAR	25	15.3	1.3984
IPI00185769	Isoform Beta of ATP-dependent DNA helicase Q5	DFCLKALGQEADK	17	14.6	5.60254
IPI00186853	pecanex-like 2	GSIQNNKQVLR	20	5	0.228588
IPI00215613	Integrin alpha-11 precursor	TVAPALQR	20	13.8	0.984983
IPI00216047	Isoform 1 of SWI/SNF-related matrix-associated actin-dependent regulator of chromatin subfamily C member 2	AGGSLCHILAAAYK	88	78.1	0.880804
IPI00216047	Isoform 1 of SWI/SNF-related matrix-associated actin-dependent regulator of chromatin subfamily C member 2	AKHLAAVEER	47	31.8	0.116067
IPI00216047	Isoform 1 of SWI/SNF-related matrix-associated actin-dependent regulator of chromatin subfamily C member 2	ALPEFFNGK	53	37.7	0.794802
IPI00216047	Isoform 1 of SWI/SNF-related matrix-associated actin-dependent regulator of chromatin subfamily C member 2	CFLDFK	25	17.9	2.48801
IPI00216047	Isoform 1 of SWI/SNF-related matrix-associated actin-dependent regulator of chromatin subfamily C member 2	DIGEGNLSTAAAAALAAAAVK	143	132	0.223295
IPI00216047	Isoform 1 of SWI/SNF-related matrix-associated actin-dependent regulator of chromatin subfamily C member 2	DMDEPSPVPNVEEVTLPK	107	102.5	2.06087
IPI00216047	Isoform 1 of SWI/SNF-related matrix-associated actin-dependent regulator of chromatin subfamily C member 2	DSESAPVK	17	3.7	1.38438
IPI00216047	Isoform 1 of SWI/SNF-related matrix-associated actin-dependent regulator of chromatin subfamily C member 2	EALEYQR	55	26.2	2.50409
IPI00216047	Isoform 1 of SWI/SNF-related matrix-associated actin-dependent regulator of chromatin subfamily C member 2	EEEQEDLTK	26	14.7	2.67911
IPI00216047	Isoform 1 of SWI/SNF-related matrix-associated actin-dependent regulator of chromatin subfamily C member 2	EGGGAIEEEAK	66	52.9	0.161434
IPI00216047	Isoform 1 of SWI/SNF-related matrix-associated actin-dependent regulator of chromatin subfamily C member 2	EGGGAIEEEAKEK	72	64.5	4.38498
IPI00216047	Isoform 1 of SWI/SNF-related matrix-associated actin-dependent regulator of chromatin subfamily C member 2	EGQEEVLK	26	12.3	1.33105
IPI00216047	Isoform 1 of SWI/SNF-related matrix-associated actin-dependent regulator of chromatin subfamily C member 2	EGQEEVLKEVVESEGER	91	85.7	1.34232
IPI00216047	Isoform 1 of SWI/SNF-related matrix-associated actin-dependent regulator of chromatin subfamily C member 2	EKPTDMQNFGLR	66	56.8	5.89363
IPI00216047	Isoform 1 of SWI/SNF-related matrix-associated actin-dependent regulator of chromatin subfamily C member 2	EREALEYQR	33	24.1	2.17223
IPI00216047	Isoform 1 of SWI/SNF-related matrix-associated actin-dependent regulator of chromatin subfamily C member 2	EVVESEGER	40	26	4.41646
IPI00216047	Isoform 1 of SWI/SNF-related matrix-associated actin-dependent regulator of chromatin subfamily C member 2	EVVESEGERK	38	24.7	2.55303
IPI00216047	Isoform 1 of SWI/SNF-related matrix-associated actin-dependent regulator of chromatin subfamily C member 2	FKSDQGWR	31	15.4	0.849647
IPI00216047	Isoform 1 of SWI/SNF-related matrix-associated actin-dependent regulator of chromatin subfamily C member 2	GHREEEQEDLTK	29	29.1	4.2959
IPI00216047	Isoform 1 of SWI/SNF-related matrix-associated actin-dependent regulator of chromatin subfamily C member 2	GPSTPYTK	7	7.4	0.679496
IPI00216047	Isoform 1 of SWI/SNF-related matrix-associated actin-dependent regulator of chromatin subfamily C member 2	HFEELETIMDR	41	33.6	5.63193
IPI00216047	Isoform 1 of SWI/SNF-related matrix-associated actin-dependent regulator of chromatin subfamily C member 2	HFEELETIMDRER	32	23	1.55725
IPI00216047	Isoform 1 of SWI/SNF-related matrix-associated actin-dependent regulator of chromatin subfamily C member 2	HLAAVEER	50	13.4	0.900541
IPI00216047	Isoform 1 of SWI/SNF-related matrix-associated actin-dependent regulator of chromatin subfamily C member 2	HLAAVEERK	24	16.2	1.95214
IPI00216047	Isoform 1 of SWI/SNF-related matrix-associated actin-dependent regulator of chromatin subfamily C member 2	HVSNAPLTK	20	16.3	4.16892
IPI00216047	Isoform 1 of SWI/SNF-related matrix-associated actin-dependent regulator of chromatin subfamily C member 2	KGPSTPYTK	20	10.6	5.29272
IPI00216047	Isoform 1 of SWI/SNF-related matrix-associated actin-dependent regulator of chromatin subfamily C member 2	KLEIK	20	0	1.35698
IPI00216047	Isoform 1 of SWI/SNF-related matrix-associated actin-dependent regulator of chromatin subfamily C member 2	KYIQAEPPTNK	28	24.8	0.985973
IPI00216047	Isoform 1 of SWI/SNF-related matrix-associated actin-dependent regulator of chromatin subfamily C member 2	LNPQEYLTSTACR	83	79.1	2.0134
IPI00216047	Isoform 1 of SWI/SNF-related matrix-associated actin-dependent regulator of chromatin subfamily C member 2	LWLGK	24	3.5	1.80386
IPI00216047	Isoform 1 of SWI/SNF-related matrix-associated actin-dependent regulator of chromatin subfamily C member 2	MKEEVPTALVEAHVR	87	78.9	1.23375
IPI00216047	Isoform 1 of SWI/SNF-related matrix-associated actin-dependent regulator of chromatin subfamily C member 2	NFMIDTYR	40	35.4	1.82005
IPI00216047	Isoform 1 of SWI/SNF-related matrix-associated actin-dependent regulator of chromatin subfamily C member 2	NLAGDVCAIMR	53	42.5	4.45871
IPI00216047	Isoform 1 of SWI/SNF-related matrix-associated actin-dependent regulator of chromatin subfamily C member 2	NVEMFMTIEK	64	2.8	0.679899
IPI00216047	Isoform 1 of SWI/SNF-related matrix-associated actin-dependent regulator of chromatin subfamily C member 2	QAFHMEQLK	35	23.7	2.95725
IPI00216047	Isoform 1 of SWI/SNF-related matrix-associated actin-dependent regulator of chromatin subfamily C member 2	QQLLADR	48	16.8	0.943741
IPI00216047	Isoform 1 of SWI/SNF-related matrix-associated actin-dependent regulator of chromatin subfamily C member 2	RALPEFFNGK	34	29.7	0.633389
IPI00216047	Isoform 1 of SWI/SNF-related matrix-associated actin-dependent regulator of chromatin subfamily C member 2	RNLAGDVCAIMR	43	33.6	1.28392
IPI00216047	Isoform 1 of SWI/SNF-related matrix-associated actin-dependent regulator of chromatin subfamily C member 2	RYDFQNPSR	32	5.5	1.98771
IPI00216047	Isoform 1 of SWI/SNF-related matrix-associated actin-dependent regulator of chromatin subfamily C member 2	SKTPEIYLAYR	33	16.5	0.00327689
IPI00216047	Isoform 1 of SWI/SNF-related matrix-associated actin-dependent regulator of chromatin subfamily C member 2	SLVALLVETQMK	87	71.8	2.74934
IPI00216047	Isoform 1 of SWI/SNF-related matrix-associated actin-dependent regulator of chromatin subfamily C member 2	SLVALLVETQMKK	9	7.6	0.774269
IPI00216047	Isoform 1 of SWI/SNF-related matrix-associated actin-dependent regulator of chromatin subfamily C member 2	SLVQNNCLSRPNIFLCPEIEPK	54	53.8	5.58448
IPI00216047	Isoform 1 of SWI/SNF-related matrix-associated actin-dependent regulator of chromatin subfamily C member 2	TLTDEVNSPDSDR	63	61.7	0.478574
IPI00216047	Isoform 1 of SWI/SNF-related matrix-associated actin-dependent regulator of chromatin subfamily C member 2	TLTDEVNSPDSDRR	46	35.6	1.71486
IPI00216047	Isoform 1 of SWI/SNF-related matrix-associated actin-dependent regulator of chromatin subfamily C member 2	TPEIYLAYR	61	52.7	2.38348
IPI00216047	Isoform 1 of SWI/SNF-related matrix-associated actin-dependent regulator of chromatin subfamily C member 2	TPQQTSASQQMLNFPDKGK	45	6.3	0.925865
IPI00216047	Isoform 1 of SWI/SNF-related matrix-associated actin-dependent regulator of chromatin subfamily C member 2	TQDECILHFLR	86	66.5	1.71968
IPI00216047	Isoform 1 of SWI/SNF-related matrix-associated actin-dependent regulator of chromatin subfamily C member 2	YAEMR	21	10.3	0.450219
IPI00216047	Isoform 1 of SWI/SNF-related matrix-associated actin-dependent regulator of chromatin subfamily C member 2	YDFQNPSR	44	15.8	0.612183
IPI00216047	Isoform 1 of SWI/SNF-related matrix-associated actin-dependent regulator of chromatin subfamily C member 2	YIQAEPPTNK	43	27.4	0.85986
IPI00216047	Isoform 1 of SWI/SNF-related matrix-associated actin-dependent regulator of chromatin subfamily C member 2	YYEAADTVTQFDNVR	125	121.6	5.87721
IPI00216298	Thioredoxin	MIKPFFHSLSEK	20	20.1	0.682238
IPI00216298	Thioredoxin	TAFQEALDAAGDK	12	12	2.50338
IPI00216452	Isoform 2 of Zinc finger protein neuro-d4	AYGIGGLR	22	17.7	1.99822
IPI00217036	AP20 region protein	SSVQSNILILQ	33	9.8	9.15401
IPI00217104	Melanoma-associated antigen G1	RAQAAPAVGPR	22	10.9	1.81482
IPI00217313	Co-chaperone protein HscB, mitochondrial precursor	LVHPDFFSQR	20	8	5.49849
IPI00217313	Co-chaperone protein HscB, mitochondrial precursor	TLLAPLSR	5	3.4	0.00651673
IPI00217413	Putative ATP-dependent RNA helicase DHX29	ASQTLSFQEIALLK	15	11.7	10.7436
IPI00217413	Putative ATP-dependent RNA helicase DHX29	IIGVINEHK	14	4.1	3.95708
IPI00217466	Histone H1.3	SGVSLAALK	43	27.4	0.374444
IPI00217466	Histone H1.3	SGVSLAALKK	40	38.9	0.140707
IPI00218013	Isoform 2 of Shugoshin-like 2	DNLLPNQKDK	18	15.4	8.58714
IPI00218528	Isoform 1 of Plakophilin-1	AVQYLSSQDEK	27	26.4	0.0511852
IPI00218528	Isoform 1 of Plakophilin-1	CPVRPPSCASK	4	0.2	4.56316
IPI00218528	Isoform 1 of Plakophilin-1	DLSFGHSR	31	9	1.46778
IPI00218528	Isoform 1 of Plakophilin-1	EAVSLLR	28	0	0.454998
IPI00218528	Isoform 1 of Plakophilin-1	GLMSSGMSQLIGLK	75	66.6	1.63944
IPI00218528	Isoform 1 of Plakophilin-1	LLLSDMWSSK	30	10.7	0.569314
IPI00218528	Isoform 1 of Plakophilin-1	LVDLLR	32	9.2	0.242929
IPI00218528	Isoform 1 of Plakophilin-1	NLMASQPQLAK	12	10.4	3.86657
IPI00218528	Isoform 1 of Plakophilin-1	NLSSADAGRQTMR	4	4.4	6.69592
IPI00218528	Isoform 1 of Plakophilin-1	NMLGTLAGANSLRNFTSR	10	1	2.79741
IPI00218528	Isoform 1 of Plakophilin-1	QQVYQLGGICK	4	1.3	4.84686
IPI00218528	Isoform 1 of Plakophilin-1	SGASLLSNMSR	47	45.9	0.805859
IPI00218528	Isoform 1 of Plakophilin-1	SPNQNVQQAAAGALR	83	76	0.990274
IPI00218725	laminin alpha 2 subunit isoform b precursor	AGTFGLQSAR	22	19.2	1.77536
IPI00218918	Annexin A1	ALYEAGER	19	18.6	2.73111
IPI00218918	Annexin A1	TPAQFDADELR	53	39.5	2.28221
IPI00219018	Glyceraldehyde-3-phosphate dehydrogenase	GALQNIIPASTGAAK	25	25.2	3.76197
IPI00219018	Glyceraldehyde-3-phosphate dehydrogenase	LTGMAFR	14	10.8	0.870334
IPI00219168	Spectrin beta chain, brain 4	DAEQVLDQAR	17	3.4	5.71211
IPI00219168	Spectrin beta chain, brain 4	KNPESPK	5	0	6.62372
IPI00219221	Galectin-7	AVVGDAQYHHFR	22	19.3	0.121268
IPI00219221	Galectin-7	EQGSWGREER	8	1.4	1.98016
IPI00219221	Galectin-7	GLVPPNASR	11	0	0.994234
IPI00219221	Galectin-7	GPGVPFQR	21	20.3	0.0283736
IPI00219221	Galectin-7	GQPFEVLIIASDDGFK	27	26.3	0.834639
IPI00219221	Galectin-7	LDTSEVVFNSK	81	74.1	0.37447
IPI00219532	Isoform 1 of Engulfment and cell motility protein 1	IASFVNKSAIDISILQR	2	1.5	0.567006
IPI00219532	Isoform 1 of Engulfment and cell motility protein 1	MDPQDQAQR	23	12.1	4.52537
IPI00219575	Bleomycin hydrolase	AQHVFQHAVPQEGKPITNQK	27	5.8	6.67987
IPI00219575	Bleomycin hydrolase	NMNKAER	7	0.8	1.64649
IPI00219806	Protein S100-A7	ENFPNFLSACDKK	40	38.6	0.814772
IPI00219806	Protein S100-A7	GTNYLADVFEK	66	59.3	2.02886
IPI00219806	Protein S100-A7	GTNYLADVFEKK	65	63.5	0.7825
IPI00219806	Protein S100-A7	IDKPSLLTMMK	17	15.7	2.19429
IPI00219806	Protein S100-A7	SIIGMIDMFHK	48	38.7	6.538
IPI00220277	Isoform 2 of Metabotropic glutamate receptor 5 precursor	IYSNAGEQSFDK	16	3.8	9.017
IPI00220362	10 kDa heat shock protein, mitochondrial	GGIMLPEK	16	1.3	3.82591
IPI00220362	10 kDa heat shock protein, mitochondrial	VLLPEYGGTK	14	2.4	0.324132
IPI00220362	10 kDa heat shock protein, mitochondrial	VLQATVVAVGSGSK	89	88.7	0.127952
IPI00220362	10 kDa heat shock protein, mitochondrial	VVLDDKDYFLFR	22	0	4.69069
IPI00220624	A-kinase anchor protein 9	IHQLELQTMKTQETGDEGKPLHLLIGK	3	2.6	3.17416
IPI00220624	A-kinase anchor protein 9	QHMAQMEEMK	2	1.5	2.05476
IPI00220624	A-kinase anchor protein 9	QLEKMR	17	0	1.18517
IPI00220624	A-kinase anchor protein 9	VESTVIPESTIMR	1	1.1	4.79867
IPI00220644	Isoform M1 of Pyruvate kinase isozymes M1/M2	GSGTAEVELKK	56	52.6	5.45198
IPI00239405	Isoform 1 of Nesprin-2	HFTNQR	9	3.8	2.5813
IPI00239405	Isoform 1 of Nesprin-2	NQYQMLVLK	22	9.3	8.72073
IPI00239405	Isoform 1 of Nesprin-2	SQLQQPLLINLEIK	7	4.5	6.29809
IPI00241860	Mitochondrial intermediate peptidase, mitochondrial precursor	ALQGTIAK	17	0	2.82944
IPI00242273	SWI/SNF-related matrix-associated actin-dependent regulator of chromatin d2 isoform 2	AAFYHQPWAQEAVGR	26	10.9	3.62819
IPI00242273	SWI/SNF-related matrix-associated actin-dependent regulator of chromatin d2 isoform 2	AAIMQALWLYIK	61	50.1	1.02527
IPI00242273	SWI/SNF-related matrix-associated actin-dependent regulator of chromatin d2 isoform 2	AEGDSAGTAGTPGGTPAGDK	112	98	0.595841
IPI00242273	SWI/SNF-related matrix-associated actin-dependent regulator of chromatin d2 isoform 2	EYINCNR	37	35.8	0.0758032
IPI00242273	SWI/SNF-related matrix-associated actin-dependent regulator of chromatin d2 isoform 2	FSEIPMK	19	4.3	0.25383
IPI00242273	SWI/SNF-related matrix-associated actin-dependent regulator of chromatin d2 isoform 2	HIFAK	10	2.7	0.479143
IPI00242273	SWI/SNF-related matrix-associated actin-dependent regulator of chromatin d2 isoform 2	HNQLQDGHER	43	36	1.56339
IPI00242273	SWI/SNF-related matrix-associated actin-dependent regulator of chromatin d2 isoform 2	IHETIESINQLK	75	62.8	0.188359
IPI00242273	SWI/SNF-related matrix-associated actin-dependent regulator of chromatin d2 isoform 2	IITDVIGNPEEER	71	63.1	1.1265
IPI00242273	SWI/SNF-related matrix-associated actin-dependent regulator of chromatin d2 isoform 2	IITDVIGNPEEERR	24	10.2	3.42526
IPI00242273	SWI/SNF-related matrix-associated actin-dependent regulator of chromatin d2 isoform 2	IYISNTFSPSK	43	38.3	1.30181
IPI00242273	SWI/SNF-related matrix-associated actin-dependent regulator of chromatin d2 isoform 2	KLDQTIAR	33	21.3	1.25404
IPI00242273	SWI/SNF-related matrix-associated actin-dependent regulator of chromatin d2 isoform 2	LAGLLQHPDPIVINHVISVDPNDQK	17	14.5	1.85281
IPI00242273	SWI/SNF-related matrix-associated actin-dependent regulator of chromatin d2 isoform 2	LLDDPSK	26	17.2	0.458695
IPI00242273	SWI/SNF-related matrix-associated actin-dependent regulator of chromatin d2 isoform 2	LLGVHTQTR	50	34.3	1.43033
IPI00242273	SWI/SNF-related matrix-associated actin-dependent regulator of chromatin d2 isoform 2	LLVPQAQPPMPAQR	51	48.5	1.29747
IPI00242273	SWI/SNF-related matrix-associated actin-dependent regulator of chromatin d2 isoform 2	MEIQEAIK	34	20.8	0.428916
IPI00242273	SWI/SNF-related matrix-associated actin-dependent regulator of chromatin d2 isoform 2	MPTTQETDGFQVK	72	67.5	1.42509
IPI00242273	SWI/SNF-related matrix-associated actin-dependent regulator of chromatin d2 isoform 2	QIFSCGR	19	18.1	0.144978
IPI00242273	SWI/SNF-related matrix-associated actin-dependent regulator of chromatin d2 isoform 2	RLLVPQAQPPMPAQR	21	20.4	1.91609
IPI00242273	SWI/SNF-related matrix-associated actin-dependent regulator of chromatin d2 isoform 2	RMEIQEAIK	40	23.9	1.27427
IPI00242273	SWI/SNF-related matrix-associated actin-dependent regulator of chromatin d2 isoform 2	RPGDLNVK	28	21.8	0.67593
IPI00242273	SWI/SNF-related matrix-associated actin-dependent regulator of chromatin d2 isoform 2	RQELEQVLGIR	51	48.1	0.400449
IPI00242273	SWI/SNF-related matrix-associated actin-dependent regulator of chromatin d2 isoform 2	TACYDIDVEVDDPLK	84	82.6	1.10674
IPI00247167	CDNA FLJ41947 fis, clone PLACE6019932, moderately similar to Ictalurus punctatus NCC receptor protein 1 (NCCRP-1) mRNA	LQQNQSWTVK	24	19.9	0.493
IPI00247295	Isoform 4 of Nesprin-1	IHAVANIGTALK	2	2	1.93599
IPI00247295	Isoform 4 of Nesprin-1	KIQVSVTNLEELNVVQSR	6	0	10.2336
IPI00247295	Isoform 4 of Nesprin-1	LTQIRR	20	0	2.23445
IPI00247295	Isoform 4 of Nesprin-1	QAENRLSK	6	2	9.86202
IPI00247295	Isoform 4 of Nesprin-1	QSIHLEQK	17	4	3.42059
IPI00247295	Isoform 4 of Nesprin-1	TEKMVHESSNR	7	4.8	10.9999
IPI00247295	Isoform 4 of Nesprin-1	TYQNEVTGLWAQGR	6	0	8.34482
IPI00247295	Isoform 4 of Nesprin-1	VQEAILAR	9	2.2	0.719129
IPI00247295	Isoform 4 of Nesprin-1	YRAIQER	9	0	1.31928
IPI00251161	Putative uncharacterized protein DKFZp434M0126	GIDQLK	24	9.5	0.343503
IPI00252113	Isoform 1 of Scm-like with four MBT domains protein 1	LHLDSNPLK	19	15.5	9.64206
IPI00256861	Isoform 2 of Microtubule-actin cross-linking factor 1, isoforms 1/2/3/5	TVDVIVR	18	9.7	0.975114
IPI00256861	Isoform 2 of Microtubule-actin cross-linking factor 1, isoforms 1/2/3/5	WHRVIAQLEIR	4	1.8	9.27018
IPI00289851	solute carrier family 25, member 25 isoform c	MLQMLWHFLASFFPR	18	13.1	9.63481
IPI00290938	Zinc finger MYND domain-containing protein 12	YLFEGK	18	11.5	1.65096
IPI00291262	Clusterin precursor	ALQEYR	13	2.7	1.61469
IPI00291262	Clusterin precursor	EIQNAVNGVK	16	12.9	0.512798
IPI00291262	Clusterin precursor	IDSLLENDR	33	22.7	1.27202
IPI00291560	Isoform 1 of Arginase-1	DIVYIGLR	43	31.1	2.22935
IPI00291560	Isoform 1 of Arginase-1	DVDPGEHYILK	38	30.2	2.93642
IPI00291560	Isoform 1 of Arginase-1	TIGIIGAPFSK	8	4.8	0.800239
IPI00291560	Isoform 1 of Arginase-1	VMEETLSYLLGR	86	85.1	5.16501
IPI00291560	Isoform 1 of Arginase-1	YFSMTEVDR	4	3.2	1.10471
IPI00291607	Inositol 1,4,5-trisphosphate receptor type 3	GGAGHWNGLYR	16	8.7	4.06239
IPI00291607	Inositol 1,4,5-trisphosphate receptor type 3	LRSNGDNVVVGDK	8	4.7	8.86995
IPI00291607	Inositol 1,4,5-trisphosphate receptor type 3	TSSMLEVDDEGGR	1	0.8	3.50065
IPI00292150	Latent-transforming growth factor beta-binding protein 2 precursor	GDTTTLYSQGGHGHDPK	15	15.2	3.64619
IPI00292150	Latent-transforming growth factor beta-binding protein 2 precursor	VQPPAQTRR	4	2.3	8.46053
IPI00292470	Dapper homolog 2	ARLASCPESNLGPPRPVAR	21	16.9	6.05785
IPI00292950	Heparin cofactor 2 precursor	NGNMAGISDQR	5	0	10.8219
IPI00292950	Heparin cofactor 2 precursor	NYNLVESLK	20	7.7	0.657501
IPI00292950	Heparin cofactor 2 precursor	SVNDLYIQK	19	18	1.25312
IPI00292953	Isoform 2 of Ankycorbin	LMQLTNVSR	4	1.8	7.24094
IPI00292953	Isoform 2 of Ankycorbin	LMQLTNVSRAK	19	5.4	2.64617
IPI00292953	Isoform 2 of Ankycorbin	LQSSLESEVSVLASKLK	5	4.5	2.23264
IPI00292953	Isoform 2 of Ankycorbin	QHQEVISVYRMHLLYAVQGQMDEDVQK	1	0.8	5.04975
IPI00293460	ATP-binding cassette sub-family A member 1	ETDLLSGMDGK	2	1.5	3.89293
IPI00293460	ATP-binding cassette sub-family A member 1	LGVSIQNLVK	21	0	1.76053
IPI00294810	CDNA FLJ10824 fis, clone NT2RP4001086 (Fragment)	GELLQTMKR	9	7	3.47638
IPI00294810	CDNA FLJ10824 fis, clone NT2RP4001086 (Fragment)	QTLCLQAQR	22	6.6	5.0056
IPI00296311	Sodium/myo-inositol cotransporter	VLAAKNIAHAK	16	16.5	0.760329
IPI00297210	Isoform 1 of Filamin-A-interacting protein 1	AETQSMKIELK	37	13.4	5.96481
IPI00297211	SWI/SNF-related matrix-associated actin-dependent regulator of chromatin subfamily A member 5	EQGSRVLIFSQMTR	19	6.6	5.13438
IPI00297211	SWI/SNF-related matrix-associated actin-dependent regulator of chromatin subfamily A member 5	LLNILMQLR	2	0	3.34838
IPI00297211	SWI/SNF-related matrix-associated actin-dependent regulator of chromatin subfamily A member 5	TLQTISLLGYMK	5	2.4	3.79585
IPI00298860	Growth-inhibiting protein 12	YYGYTGAFR	16	15.1	4.42576
IPI00298883	Isoform 1 of 5-azacytidine-induced protein 1	DKEIELVIHR	5	0.5	5.01479
IPI00298883	Isoform 1 of 5-azacytidine-induced protein 1	GAVGNCVTTMVHNR	15	12.8	0.76913
IPI00298883	Isoform 1 of 5-azacytidine-induced protein 1	RHQMELNTLK	9	0.6	11.7136
IPI00300376	Protein-glutamine gamma-glutamyltransferase E precursor	EVNLVLLLK	2	2.5	0.587161
IPI00300376	Protein-glutamine gamma-glutamyltransferase E precursor	ISYAQYEK	11	2.3	1.56677
IPI00300376	Protein-glutamine gamma-glutamyltransferase E precursor	SWNGSVEILK	19	3.2	1.66122
IPI00300376	Protein-glutamine gamma-glutamyltransferase E precursor	VITNFNSAHDTDR	36	12.3	0.105242
IPI00301465	14-3-3-associated AKT substrate	SLSEAFENLGK	16	11.3	7.71133
IPI00303207	ATP-binding cassette sub-family E member 1	LKAAITIR	16	6.2	0.297256
IPI00304925	Heat shock 70 kDa protein 1	AFYPEEISSMVLTK	95	89.6	2.70573
IPI00304925	Heat shock 70 kDa protein 1	AQIHDLVLVGGSTR	82	68.2	0.247194
IPI00304925	Heat shock 70 kDa protein 1	ARFEELCSDLFR	28	10.8	1.19629
IPI00304925	Heat shock 70 kDa protein 1	ATAGDTHLGGEDFDNR	62	59	2.52807
IPI00304925	Heat shock 70 kDa protein 1	DAGVIAGLNVLR	96	88.9	0.988577
IPI00304925	Heat shock 70 kDa protein 1	FGDPVVQSDMK	54	52.9	0.51659
IPI00304925	Heat shock 70 kDa protein 1	GGSGSGPTIEEVD	36	36.2	1.85485
IPI00304925	Heat shock 70 kDa protein 1	IINEPTAAAIAYGLDR	94	90.9	2.06749
IPI00304925	Heat shock 70 kDa protein 1	ITITNDKGR	34	27.8	1.30383
IPI00304925	Heat shock 70 kDa protein 1	LIGDAAK	9	1.9	2.0162
IPI00304925	Heat shock 70 kDa protein 1	LLQDFFNGR	56	40.7	0.773433
IPI00304925	Heat shock 70 kDa protein 1	LVNHFVEEFKR	11	11	1.08914
IPI00304925	Heat shock 70 kDa protein 1	NALESYAFNMK	67	64.9	1.88932
IPI00304925	Heat shock 70 kDa protein 1	NQVALNPQNTVFDAK	73	71.1	4.50021
IPI00304925	Heat shock 70 kDa protein 1	SAVEDEGLK	35	23.6	1.72555
IPI00304925	Heat shock 70 kDa protein 1	STLEPVEK	24	16.3	0.486289
IPI00304925	Heat shock 70 kDa protein 1	TTPSYVAFTDTER	90	79.6	2.51031
IPI00304925	Heat shock 70 kDa protein 1	VEIIANDQGNR	46	0	0.259677
IPI00304925	Heat shock 70 kDa protein 1	VQVSYKGETK	35	21	0.832831
IPI00304925	Heat shock 70 kDa protein 1	YKAEDEVQR	34	24.9	3.44069
IPI00304962	Collagen alpha-2(I) chain precursor	GPSGPQGIR	42	33.6	1.98988
IPI00304962	Collagen alpha-2(I) chain precursor	GVVGPQGAR	26	20.8	1.26028
IPI00305267	Isoform 1 of Golgin subfamily A member 3	EQFLQQK	18	8.3	0.536882
IPI00305267	Isoform 1 of Golgin subfamily A member 3	LQGEMAHIQVGQMTQAGLLEHLK	3	2.5	4.31311
IPI00305267	Isoform 1 of Golgin subfamily A member 3	SELEMAQEDLSMTQK	2	2.3	2.13201
IPI00305622	Protein-glutamine gamma-glutamyltransferase K	EVELAPGASDR	23	18.2	5.05671
IPI00306332	60S ribosomal protein L24	AITGASLADIMAK	65	58.4	2.45832
IPI00306723	CCAAT/enhancer-binding protein zeta	FDNIGMNAMANK	1	1.5	10.9276
IPI00306723	CCAAT/enhancer-binding protein zeta	QTLLLRPGGK	16	15.5	7.07743
IPI00306853	Carbohydrate sulfotransferase 3	WLDDEGQDGLR	25	17.4	10.7437
IPI00306884	CDNA FLJ11867 fis, clone HEMBA1006976, weakly similar to H.sapiens Gal-beta(1-3/1-4)GlcNAc alpha-2.3-sialyltransferase	MVWYSISR	28	3.4	0.804868
IPI00328247	nuclear receptor subfamily 1, group D, member 2	DTFMYNQEQQENSAESMQPK	5	4.7	2.95902
IPI00328247	nuclear receptor subfamily 1, group D, member 2	MLIEMQSAMK	19	12	11.3498
IPI00328260	Protein FAN	FQNISEK	16	3.6	0.939923
IPI00328298	Isoform 2 of Structural maintenance of chromosomes protein 4	FLILQGEVEQIAMMKPK	2	0.3	8.96262
IPI00328298	Isoform 2 of Structural maintenance of chromosomes protein 4	KAMQIQEQK	19	7.3	10.1816
IPI00328688	Isoform 1 of Sex comb on midleg-like protein 2	ALFLLK	16	15.8	5.19748
IPI00329038	Isoform 1 of CDK5 regulatory subunit-associated protein 2	QQLEEQEYKLQK	18	9.6	8.79868
IPI00329688	Protein YIPF3	QVADQMWQAGKR	19	10.9	1.62711
IPI00332279	Isoform 3 of Transmembrane protein 55B	HAPPQGKPGR	18	16.5	7.72561
IPI00339269	Heat shock 70 kDa protein 6	FADTTVQSDMK	7	3.2	7.78007
IPI00339269	Heat shock 70 kDa protein 6	LLQDFFNGK	28	7.4	4.04231
IPI00373937	Suprabasin	EAEKFGQGAHHAAGQAGNEAGR	20	11.9	3.84067
IPI00373937	Suprabasin	FGQGAHHAAGQAGNEAGR	31	18.8	1.1273
IPI00373937	Suprabasin	FGQGVHHAAGQAGNEAGR	26	20.3	4.83599
IPI00375236	Isoform 6 of cAMP-specific 3',5'-cyclic phosphodiesterase 4D	ENLLQHEK	7	0	4.07171
IPI00375236	Isoform 6 of cAMP-specific 3',5'-cyclic phosphodiesterase 4D	LSPVISPR	24	14.1	0.650525
IPI00375236	Isoform 6 of cAMP-specific 3',5'-cyclic phosphodiesterase 4D	QWTDRIMEEFFR	3	2.5	1.94439
IPI00375236	Isoform 6 of cAMP-specific 3',5'-cyclic phosphodiesterase 4D	RSPMCNQPSINK	4	0	1.53754
IPI00383071	Triosephosphate isomerase (Fragment)	IAVAAQNCYK	37	36.6	1.1479
IPI00383071	Triosephosphate isomerase (Fragment)	SNVSDAVAQSTR	67	51.4	2.26035
IPI00384401	Myosin-reactive immunoglobulin kappa chain variable region (Fragment)	LLIYGASTR	35	11.3	0.278613
IPI00384402	Myosin-reactive immunoglobulin kappa chain variable region (Fragment)	LLIYGTSSR	33	15.1	0.0215427
IPI00384407	Myosin-reactive immunoglobulin heavy chain variable region (Fragment)	SEDTAVYYCAR	51	39.2	0.688302
IPI00384443	Sarcoma antigen NY-SAR-29	SSYEDYADKPLEKPLK	47	43.5	2.89804
IPI00384874	Isoform 1 of ATP-binding cassette sub-family A member 10	MAMMVSGTLR	15	0	11.5751
IPI00384874	Isoform 1 of ATP-binding cassette sub-family A member 10	MNKMALASFMK	13	2.4	3.68702
IPI00386809	Corneodesmosin precursor	IYPVGYFTK	20	17.3	5.70504
IPI00387025	Ig kappa chain V-I region DEE	DIQMTQSPSSLSASVGDR	114	0	3.52067
IPI00387025	Ig kappa chain V-I region DEE	NIQMTQSPSSLSASVGDR	45	8	0.843661
IPI00387026	Ig kappa chain V-I region EU	ASSLESGVPSR	39	22.8	3.15297
IPI00387118	Ig kappa chain V-III region WOL	EIVLTQSPGTLSLSPGER	111	0	1.09373
IPI00394856	Kinesin-like protein KIF7	GLEAQRLPGAEEAPVR	17	4.8	4.06073
IPI00394981	chromosome 9 open reading frame 111 isoform a	AHFYEIMRK	16	0.9	0.379139
IPI00396098	Zinc finger protein 800	GLPNLITHK	21	21.3	2.28603
IPI00396279	Isoform 1 of CLIP-associating protein 1	SQEDLNEPIKR	22	10.8	11.2109
IPI00396378	Isoform B1 of Heterogeneous nuclear ribonucleoproteins A2/B1	GGNFGFGDSR	38	32.3	0.905996
IPI00396378	Isoform B1 of Heterogeneous nuclear ribonucleoproteins A2/B1	TLETVPLER	4	4.3	0.235872
IPI00396485	Elongation factor 1-alpha 1	EHALLAYTLGVK	57	54.2	1.40911
IPI00396485	Elongation factor 1-alpha 1	EVSTYIK	20	12	0.169195
IPI00396485	Elongation factor 1-alpha 1	IGGIGTVPVGR	51	43.8	1.453
IPI00396485	Elongation factor 1-alpha 1	LPLQDVYK	20	9.8	0.422849
IPI00396485	Elongation factor 1-alpha 1	STTTGHLIYK	37	28	3.63512
IPI00396485	Elongation factor 1-alpha 1	THINIVVIGHVDSGK	45	44.5	3.23553
IPI00396485	Elongation factor 1-alpha 1	TIEKFEK	18	0	0.405934
IPI00396485	Elongation factor 1-alpha 1	YEEIVK	17	8.7	0.319707
IPI00396485	Elongation factor 1-alpha 1	YYVTIIDAPGHR	67	42.4	0.213122
IPI00397526	Isoform 1 of Myosin-10	NQILQNEK	7	1.6	6.17985
IPI00397526	Isoform 1 of Myosin-10	QNKELK	17	0	2.33508
IPI00397801	Ifapsoriasin	FSNSSSSNEFSK	79	72.3	0.421281
IPI00397801	Ifapsoriasin	HAHSGHGQSTQR	10	8.6	3.86576
IPI00397801	Ifapsoriasin	HGSSSVELR	16	16.2	2.55743
IPI00397801	Ifapsoriasin	HSSWSEGEEHGYSSGHSR	33	32.5	0.606171
IPI00397801	Ifapsoriasin	SGQSSYGQHSSGSSQSSGYGQHGSR	8	7.9	1.75786
IPI00397801	Ifapsoriasin	SVVTVIDVFYK	58	54.3	0.681739
IPI00397904	Nuclear pore complex protein Nup93	DSQLRSQAR	19	8.2	2.38681
IPI00398625	Hornerin	GEQHGSSSGSSSSYGQHGSGSR	46	39.3	1.71276
IPI00398625	Hornerin	GPYESGSGHSSGLGHQESR	22	22	2.99952
IPI00398625	Hornerin	GPYESGSGHSSGLGHR	79	72.5	0.513236
IPI00398625	Hornerin	GSGSGQSPSYGR	17	9.1	2.52363
IPI00398625	Hornerin	HGSGLGHSSSHGQHGSGSGR	39	36.6	1.38804
IPI00398625	Hornerin	HGSGSGHSSSYGQHGSGSGWSSSSGR	59	58.9	2.60364
IPI00398625	Hornerin	HGSSSGSSSSYGQHGSGSR	42	42.1	0.661983
IPI00398625	Hornerin	QSLGHGQHGSGSGQSPSPSR	15	8.6	1.93945
IPI00399007	Putative uncharacterized protein DKFZp686I04196 (Fragment)	GLPAPIEK	31	30.6	0.776551
IPI00399007	Putative uncharacterized protein DKFZp686I04196 (Fragment)	GPSVFPLAPCSR	45	35.6	4.5181
IPI00399007	Putative uncharacterized protein DKFZp686I04196 (Fragment)	STSESTAALGCLVK	76	65.3	0.405376
IPI00399007	Putative uncharacterized protein DKFZp686I04196 (Fragment)	TTPPMLDSDGSFFLYSK	85	0	6.17951
IPI00399007	Putative uncharacterized protein DKFZp686I04196 (Fragment)	VSNKGLPAPIEK	15	9.2	0.142262
IPI00399007	Putative uncharacterized protein DKFZp686I04196 (Fragment)	VVSVLTVVHQDWLNGK	50	47	2.85057
IPI00401101	KIAA0825 protein (Fragment)	VATAVLQR	18	4.1	1.1952
IPI00401758	Ankyrin repeat and SAM domain-containing protein 3	LRETWALAR	15	6.7	8.38655
IPI00402576	Putative uncharacterized protein LOC285735	TLNCCLTFQITK	16	4.2	5.66264
IPI00410188	hypothetical protein LOC57639	ESMQNDVRK	15	5.9	4.17521
IPI00410188	hypothetical protein LOC57639	MMALVAELSMKQALTIELQK	6	0	8.00663
IPI00410188	hypothetical protein LOC57639	MNGYQR	20	8.2	4.51832
IPI00410714	Hemoglobin subunit alpha	FLASVSTVLTSK	61	55.3	5.33171
IPI00410714	Hemoglobin subunit alpha	LRVDPVNFK	19	17.7	0.250306
IPI00410714	Hemoglobin subunit alpha	MFLSFPTTK	37	33.8	2.67045
IPI00410714	Hemoglobin subunit alpha	TYFPHFDLSHGSAQVK	26	15.1	0.967244
IPI00410714	Hemoglobin subunit alpha	VDPVNFK	17	2.4	6.3208
IPI00410714	Hemoglobin subunit alpha	VGAHAGEYGAEALER	45	38	0.155099
IPI00410714	Hemoglobin subunit alpha	VLSPADK	16	5.2	2.88472
IPI00410714	Hemoglobin subunit alpha	VLSPADKTNVK	26	23.8	2.21525
IPI00411635	180 kDa protein	IVELEVENRGLK	15	10	6.81643
IPI00411635	180 kDa protein	LKEDDSADLR	9	2.6	0.309591
IPI00413780	Serine/threonine-protein kinase N3	VTRELR	20	1.2	2.01359
IPI00418169	annexin A2 isoform 1	DALNIETAIK	48	28.7	0.0910027
IPI00418169	annexin A2 isoform 1	GVDEVTIVNILTNR	59	56.7	1.21877
IPI00418169	annexin A2 isoform 1	LMVALAK	28	18.3	0.695802
IPI00418169	annexin A2 isoform 1	TNQELQEINR	38	38.4	2.6036
IPI00418169	annexin A2 isoform 1	TPAQYDASELK	35	24.9	1.64526
IPI00418169	annexin A2 isoform 1	WISIMTER	6	4.2	0.402015
IPI00418194	Breast cancer-associated antigen SGA-72M	NEPIKR	7	2.5	1.09284
IPI00418194	Breast cancer-associated antigen SGA-72M	SKETKPQIAGPSR	21	13.9	4.86386
IPI00418471	Vimentin	ISLPLPNFSSLNLR	3	3.1	0.372053
IPI00418471	Vimentin	QDVDNASLAR	29	28.9	3.7484
IPI00418471	Vimentin	SYVTTSTR	24	23.9	3.72995
IPI00418512	Isoform 4 of Deleted in malignant brain tumors 1 protein precursor	FGQGSGPIVLDDVR	55	48.2	1.38835
IPI00419424	IGKV1-5 protein	ASGVPDRFSGSGSGTDFTLK	37	0	0.275323
IPI00419424	IGKV1-5 protein	DSTYSLSSTLTLSK	72	70.6	0.814374
IPI00419424	IGKV1-5 protein	FSGSGSGTDFTLK	75	0	3.41384
IPI00419424	IGKV1-5 protein	LEIKR	32	0	0.173977
IPI00419424	IGKV1-5 protein	SFNRGEC	14	14	0.703757
IPI00419424	IGKV1-5 protein	SGTASVVCLLNNFYPR	72	15.7	3.41657
IPI00419424	IGKV1-5 protein	TVAAPSVFIFPPSDEQLK	79	73.4	1.95758
IPI00419424	IGKV1-5 protein	VDNALQSGNSQESVTEQDSK	145	139.7	4.51045
IPI00419424	IGKV1-5 protein	VDNALQSGNSQESVTEQDSKDSTYSLSSTLTLSK	34	33.3	3.79074
IPI00419424	IGKV1-5 protein	VYACEVTHQGLSSPVTK	68	59.1	0.743838
IPI00430808	Immunoblobulin light chain (Fragment)	VEIKR	17	0	3.72069
IPI00430842	IGHA1 protein	TFTCTAAYPESK	54	44.4	1.65346
IPI00431645	HP protein	VGYVSGWGR	20	17.3	0.906523
IPI00435925	PP14214	SSRPETGLLSR	17	13.6	0.416877
IPI00440577	IGKV2-24 protein	FSGVPDR	23	4.8	0.722214
IPI00440577	IGKV2-24 protein	LLIYK	20	0	1.6431
IPI00440727	Isoform 1 of Bromodomain-containing protein 4	AQAEHAEKEK	20	10.9	9.91165
IPI00440727	Isoform 1 of Bromodomain-containing protein 4	YNPPDHEVVAMAR	19	19	6.5268
IPI00440764	Gamma-glutamyltransferase 6 homolog	ATNPQLAAVLR	17	0	1.77102
IPI00442121	delta-aminolevulinic acid dehydratase isoform a	EALMAHGLGNR	9	0	7.25266
IPI00442121	delta-aminolevulinic acid dehydratase isoform a	LAEVALAYAK	48	44.9	0.372634
IPI00442121	delta-aminolevulinic acid dehydratase isoform a	SCRDVPDDIQPITSLPGVAR	4	2.1	3.56524
IPI00442322	CDNA FLJ16147 fis, clone BRAMY2041434	RDCGPISNILK	16	7.9	0.204567
IPI00444609	CDNA FLJ45077 fis, clone BRAWH3027607	MGTGGQQGPGQSAMLR	15	5.5	5.81795
IPI00448925	IGHG1 protein	EPQVYTLPPSRDELTK	22	18	0.940417
IPI00448925	IGHG1 protein	GTLVTVSSASTK	81	36.7	2.23416
IPI00448925	IGHG1 protein	NTLSLQMNSLR	4	0.9	0.201839
IPI00451626	Isoform 3 of Cartilage acidic protein 1 precursor	NVASGEMNSVLEILYPR	23	5.4	5.10878
IPI00453473	Histone H4	DAVTYTEHAK	47	23.3	2.28265
IPI00453473	Histone H4	DAVTYTEHAKR	8	6	1.6602
IPI00453473	Histone H4	DNIQGITKPAIR	33	17.6	0.356757
IPI00453473	Histone H4	ISGLIYEETR	71	59.4	0.645221
IPI00453473	Histone H4	VFLENVIR	69	59.3	1.75522
IPI00455822	Putative protein FAM90A8	GEANPGPLNKDK	9	3.8	1.38406
IPI00455822	Putative protein FAM90A8	QTGAAADIPQPAVRHQGR	15	10.2	9.64869
IPI00456030	Isoform 4 of Putative uncharacterized protein C10orf128 precursor	MNLGVSMLR	16	1.3	1.3443
IPI00456146	Isoform 1 of SWI/SNF-related matrix-associated actin-dependent regulator of chromatin subfamily D member 3	GYVQDLLR	33	20.7	0.0641292
IPI00456146	Isoform 1 of SWI/SNF-related matrix-associated actin-dependent regulator of chromatin subfamily D member 3	SAIVQALWQYVK	64	64.4	1.59875
IPI00456146	Isoform 1 of SWI/SNF-related matrix-associated actin-dependent regulator of chromatin subfamily D member 3	VDIQEALK	38	24	1.3218
IPI00456146	Isoform 1 of SWI/SNF-related matrix-associated actin-dependent regulator of chromatin subfamily D member 3	VMTDVAGNPEEER	58	58.2	3.3892
IPI00456969	Dynein heavy chain, cytosolic	IMFEVQDLK	21	0.1	4.34632
IPI00456969	Dynein heavy chain, cytosolic	NAAANDKLK	4	0	4.80906
IPI00456969	Dynein heavy chain, cytosolic	QALVAIFTHLR	8	8.3	4.21117
IPI00465008	Uncharacterized protein KIAA0240	MFNQEER	22	13.7	1.7833
IPI00465166	ATPase, aminophospholipid transporter-like, Class I, type 8A, member 2	YLFSDK	24	0	0.274514
IPI00470537	Isoform 1 of AT-rich interactive domain-containing protein 2	NLSFEEGNVK	8	5.1	1.52942
IPI00470537	Isoform 1 of AT-rich interactive domain-containing protein 2	VAIESAVQQK	50	40.9	2.64893
IPI00470596	Isoform 1 of Zinc finger protein 638	GNMDEK	18	18	0.428752
IPI00470596	Isoform 1 of Zinc finger protein 638	LDYRDITK	1	1.2	10.112
IPI00470596	Isoform 1 of Zinc finger protein 638	MAAMKEKPAENTLFK	11	0	3.16046
IPI00470596	Isoform 1 of Zinc finger protein 638	QNTEKFMAK	4	0.6	1.32785
IPI00470596	Isoform 1 of Zinc finger protein 638	VEKMAAMK	10	0.8	1.02078
IPI00470657	Anti-colorectal carcinoma heavy chain	VNSAAFPAPIEK	65	44.8	1.27965
IPI00472610	IGHM protein	AEDTAVYYCAR	52	0	4.11545
IPI00472610	IGHM protein	ALPAPIEK	24	24	0.682115
IPI00472610	IGHM protein	DTLMISR	44	16	1.27398
IPI00472610	IGHM protein	EPQVYTLPPSR	46	40.3	0.979633
IPI00472610	IGHM protein	EPQVYTLPPSREEMTK	30	22.7	0.348463
IPI00472610	IGHM protein	FNWYVDGVEVHNAK	84	79.3	1.8887
IPI00472610	IGHM protein	FTISR	18	9.1	1.69368
IPI00472610	IGHM protein	GFYPSDIAVEWESNGQPENNYK	29	3.6	5.83903
IPI00472610	IGHM protein	GPSVFPLAPSSK	46	38.8	3.18024
IPI00472610	IGHM protein	GTTVTVSSASTK	67	57.6	2.4911
IPI00472610	IGHM protein	NQVSLTCLVK	60	47.3	0.657568
IPI00472610	IGHM protein	STSGGTAALGCLVK	92	73.2	1.01506
IPI00472610	IGHM protein	TPEVTCVVVDVSHEDPEVK	79	74.1	0.103114
IPI00472610	IGHM protein	TTPPVLDSDGSFFLYSK	91	83.7	1.26124
IPI00472610	IGHM protein	VVSVLTVLHQDWLNGK	30	29.6	2.0074
IPI00472610	IGHM protein	VVSVLTVLHQDWLNGKEYK	5	0	2.8343
IPI00472779	Ankyrin-3	MKQVSQSEK	16	7	3.71645
IPI00472961	IGKC protein	TFGQGTKVEIK	8	1.2	1.41086
IPI00472961	IGKC protein	VTITCR	22	10.7	0.136121
IPI00477090	IGHM protein	AEDTAVYYCAK	60	60.3	3.71571
IPI00477394	Guanine nucleotide-releasing factor 2	EVVSALR	31	10.6	1.76982
IPI00477394	Guanine nucleotide-releasing factor 2	STSAVASRSQR	8	1.1	1.61092
IPI00477479	Isoform 1 of E3 ubiquitin-protein ligase RNF19B	CSAYIIK	15	4.6	7.44866
IPI00478834	Isoform 1 of UPF0430 protein	IILGKGK	19	0.7	3.04932
IPI00479143	Pericentrin	ADVNLSHSER	15	3.7	0.223907
IPI00479143	Pericentrin	TELMK	9	0	5.28507
IPI00479163	Isoform 1 of Coiled-coil domain-containing protein 67	GQEVGLLR	25	15.2	0.872578
IPI00480111	Retinoblastoma-binding protein 8	KENPHVR	25	15.5	8.54294
IPI00513760	SWI/SNF-related matrix-associated actin-dependent regulator of chromatin a2 isoform b	AIEDGNLEEMEEEVR	122	117.6	0.526133
IPI00513760	SWI/SNF-related matrix-associated actin-dependent regulator of chromatin a2 isoform b	AQILAYK	42	17.7	0.325352
IPI00513760	SWI/SNF-related matrix-associated actin-dependent regulator of chromatin a2 isoform b	AVATWHANTER	19	19.2	3.06726
IPI00513760	SWI/SNF-related matrix-associated actin-dependent regulator of chromatin a2 isoform b	CDMSALQK	10	3.4	1.46872
IPI00513760	SWI/SNF-related matrix-associated actin-dependent regulator of chromatin a2 isoform b	DTTLETALNSK	77	72	0.856012
IPI00513760	SWI/SNF-related matrix-associated actin-dependent regulator of chromatin a2 isoform b	DVDYSDALTEK	54	45.9	2.86424
IPI00513760	SWI/SNF-related matrix-associated actin-dependent regulator of chromatin a2 isoform b	GILLTDGSEK	26	16.6	0.67333
IPI00513760	SWI/SNF-related matrix-associated actin-dependent regulator of chromatin a2 isoform b	GIVEDIHCGSMK	62	57.3	1.18907
IPI00513760	SWI/SNF-related matrix-associated actin-dependent regulator of chromatin a2 isoform b	GPSPFSPVQLHQLR	37	37.5	3.27665
IPI00513760	SWI/SNF-related matrix-associated actin-dependent regulator of chromatin a2 isoform b	GQPLPETLQLAVQGK	105	101.1	1.80178
IPI00513760	SWI/SNF-related matrix-associated actin-dependent regulator of chromatin a2 isoform b	GQPLPETLQLAVQGKR	2	1.7	3.42842
IPI00513760	SWI/SNF-related matrix-associated actin-dependent regulator of chromatin a2 isoform b	GSQSYYTVAHAISER	89	78.2	1.5962
IPI00513760	SWI/SNF-related matrix-associated actin-dependent regulator of chromatin a2 isoform b	ILLDPNSEEVSEK	87	77	0.43724
IPI00513760	SWI/SNF-related matrix-associated actin-dependent regulator of chromatin a2 isoform b	ILLDPNSEEVSEKDAK	37	23	0.158491
IPI00513760	SWI/SNF-related matrix-associated actin-dependent regulator of chromatin a2 isoform b	IQELENLPGSLPPDLR	88	69.6	5.8752
IPI00513760	SWI/SNF-related matrix-associated actin-dependent regulator of chromatin a2 isoform b	ISPIQKPQGLDPVEILQER	19	17.5	1.86565
IPI00513760	SWI/SNF-related matrix-associated actin-dependent regulator of chromatin a2 isoform b	LTCEEEEEKIFGR	11	8.3	0.343508
IPI00513760	SWI/SNF-related matrix-associated actin-dependent regulator of chromatin a2 isoform b	LTKQMNAIIDTVINYK	4	3.7	1.55229
IPI00513760	SWI/SNF-related matrix-associated actin-dependent regulator of chromatin a2 isoform b	NFLYLR	31	17.6	0.192326
IPI00513760	SWI/SNF-related matrix-associated actin-dependent regulator of chromatin a2 isoform b	QDVDDEYSMQYSAR	69	68.8	0.184155
IPI00513760	SWI/SNF-related matrix-associated actin-dependent regulator of chromatin a2 isoform b	QEVVACMR	44	42.7	0.380627
IPI00513760	SWI/SNF-related matrix-associated actin-dependent regulator of chromatin a2 isoform b	QIIETAK	17	4.8	0.342116
IPI00513760	SWI/SNF-related matrix-associated actin-dependent regulator of chromatin a2 isoform b	QLRQEVVACMR	27	21.2	2.0292
IPI00513760	SWI/SNF-related matrix-associated actin-dependent regulator of chromatin a2 isoform b	QSALLINGTLK	53	46.7	2.06301
IPI00513760	SWI/SNF-related matrix-associated actin-dependent regulator of chromatin a2 isoform b	REEEFDLFMR	41	28	0.305261
IPI00513760	SWI/SNF-related matrix-associated actin-dependent regulator of chromatin a2 isoform b	RSLVPQLR	23	20.6	0.279694
IPI00513760	SWI/SNF-related matrix-associated actin-dependent regulator of chromatin a2 isoform b	SLGDLEK	17	3.4	0.148052
IPI00513760	SWI/SNF-related matrix-associated actin-dependent regulator of chromatin a2 isoform b	SLVPQLR	22	10	0.104302
IPI00513760	SWI/SNF-related matrix-associated actin-dependent regulator of chromatin a2 isoform b	VLFGPEAPK	44	29.3	1.15743
IPI00514001	Cleavage and polyadenylation specific factor 3-like	VGQAGALRALGAAR	25	15.8	8.05432
IPI00549291	IGHM protein	GFPSVLR	19	8.5	1.6301
IPI00549291	IGHM protein	GVALHRPDVYLLPPAR	16	13.8	2.01178
IPI00549291	IGHM protein	LICQATGFSPR	43	32.4	8.10793
IPI00549291	IGHM protein	NVPLPVIAELPPK	12	11.9	0.936643
IPI00549291	IGHM protein	QVGSGVTTDQVQAEAK	53	53.3	0.600105
IPI00549291	IGHM protein	VFAIPPSFASIFLTK	71	64.8	3.59757
IPI00549291	IGHM protein	YAATSQVLLPSK	60	43.5	0.141556
IPI00549291	IGHM protein	YVTSAPMPEPQAPGR	23	11.5	1.27251
IPI00549384	Uncharacterized protein BRD9	DKIVANEYK	24	18.5	2.66929
IPI00549384	Uncharacterized protein BRD9	ELDPDDSHLNLDETTK	36	30.8	0.472942
IPI00549384	Uncharacterized protein BRD9	IVANEYK	25	11.7	0.411965
IPI00549384	Uncharacterized protein BRD9	KVVDDLLDQITGGDHSR	43	40.5	2.18349
IPI00549384	Uncharacterized protein BRD9	LLQDLHEAQAER	58	48.8	2.58471
IPI00549384	Uncharacterized protein BRD9	MGYLKR	16	13.5	2.66976
IPI00549384	Uncharacterized protein BRD9	NVPMKPPDEAK	26	12.2	3.08269
IPI00549384	Uncharacterized protein BRD9	TLFQLK	8	0	0.120619
IPI00550034	Isoform 1 of B-cell CLL/lymphoma 7 protein family member B	FCVDQPTVPQTASES	40	32.1	0.111845
IPI00554788	Uncharacterized protein KRT18	LASYLDRVR	50	28.2	7.6329
IPI00556522	G protein pathway suppressor 1 isoform 2 variant (Fragment)	MLWAHVQV	19	18.6	11.3487
IPI00607677	Isoform 3 of ELAV-like protein 4	LDNLLNMAYGVK	11	7.1	8.94515
IPI00607677	Isoform 3 of ELAV-like protein 4	MRLLLLR	25	9.5	4.83886
IPI00640414	29 kDa protein	ILEFVGR	19	0	0.150447
IPI00642259	Dystonin	CGRNISILR	23	4.5	4.83376
IPI00642881	11 kDa protein	VAVAEGNVR	19	13	5.93518
IPI00643722	Isoform 1 of AT-rich interactive domain-containing protein 1A	AAAGQESEGPAVGPPQPLGK	79	73.9	0.604532
IPI00643722	Isoform 1 of AT-rich interactive domain-containing protein 1A	AAGPGLGNVAMGPR	101	89.4	1.31769
IPI00643722	Isoform 1 of AT-rich interactive domain-containing protein 1A	AGPPVPASHIAPAPVQPPMIR	37	37.1	4.57229
IPI00643722	Isoform 1 of AT-rich interactive domain-containing protein 1A	ALLALAK	36	18.9	0.040584
IPI00643722	Isoform 1 of AT-rich interactive domain-containing protein 1A	AMGMTNLPAVGR	68	62.9	0.271476
IPI00643722	Isoform 1 of AT-rich interactive domain-containing protein 1A	ANHEGSWPSHGTR	20	5.8	2.47577
IPI00643722	Isoform 1 of AT-rich interactive domain-containing protein 1A	CVCVSNTIR	9	0.4	1.40319
IPI00643722	Isoform 1 of AT-rich interactive domain-containing protein 1A	DIGTPEAWR	34	33	1.9338
IPI00643722	Isoform 1 of AT-rich interactive domain-containing protein 1A	DITFPPGSVEATQPVLK	56	49.1	2.05248
IPI00643722	Isoform 1 of AT-rich interactive domain-containing protein 1A	DKPASENSEEKLISK	44	34.5	2.50414
IPI00643722	Isoform 1 of AT-rich interactive domain-containing protein 1A	EIGGLTQVNK	55	46	2.00581
IPI00643722	Isoform 1 of AT-rich interactive domain-containing protein 1A	ELATNLNVGTSSSAASSLK	131	121.1	2.86773
IPI00643722	Isoform 1 of AT-rich interactive domain-containing protein 1A	ELATNLNVGTSSSAASSLKK	29	26.7	0.708857
IPI00643722	Isoform 1 of AT-rich interactive domain-containing protein 1A	EMAVVLLANLAQGDSLAAR	125	118.2	0.177469
IPI00643722	Isoform 1 of AT-rich interactive domain-containing protein 1A	FDKLPVK	23	16.4	1.28181
IPI00643722	Isoform 1 of AT-rich interactive domain-containing protein 1A	FPFGISPAQSHR	59	49.4	0.669817
IPI00643722	Isoform 1 of AT-rich interactive domain-containing protein 1A	GEDPPPDIFAAADSKK	11	7.7	4.43188
IPI00643722	Isoform 1 of AT-rich interactive domain-containing protein 1A	GPSPSPVGSPASVAQSR	97	93.6	1.30451
IPI00643722	Isoform 1 of AT-rich interactive domain-containing protein 1A	HPGLLLILGK	39	38.7	2.0623
IPI00643722	Isoform 1 of AT-rich interactive domain-containing protein 1A	IGGGDTTEHIQTHFESK	42	35.4	1.20822
IPI00643722	Isoform 1 of AT-rich interactive domain-containing protein 1A	ILEDEPHSK	21	14.6	0.442191
IPI00643722	Isoform 1 of AT-rich interactive domain-containing protein 1A	ITATMDDMLSTR	110	97.2	1.52353
IPI00643722	Isoform 1 of AT-rich interactive domain-containing protein 1A	LISKFDK	17	5.5	0.555543
IPI00643722	Isoform 1 of AT-rich interactive domain-containing protein 1A	LSIQDNNVDLILATPPFSR	83	82.7	1.40537
IPI00643722	Isoform 1 of AT-rich interactive domain-containing protein 1A	LVLETLSK	31	28.5	0.844304
IPI00643722	Isoform 1 of AT-rich interactive domain-containing protein 1A	LYELGGEPER	63	50.6	0.4997
IPI00643722	Isoform 1 of AT-rich interactive domain-containing protein 1A	LYELGGEPERK	35	26.6	0.634837
IPI00643722	Isoform 1 of AT-rich interactive domain-containing protein 1A	LYSTMVR	34	7	0.379909
IPI00643722	Isoform 1 of AT-rich interactive domain-containing protein 1A	LYVSVK	17	4.6	0.36305
IPI00643722	Isoform 1 of AT-rich interactive domain-containing protein 1A	NDMTYNYANR	63	54.2	2.03198
IPI00643722	Isoform 1 of AT-rich interactive domain-containing protein 1A	NDPFVVDCSDK	69	61.5	1.47768
IPI00643722	Isoform 1 of AT-rich interactive domain-containing protein 1A	NDPFVVDCSDKLGR	78	70.3	1.93269
IPI00643722	Isoform 1 of AT-rich interactive domain-containing protein 1A	QHYPYGGPYDR	34	27.6	0.475706
IPI00643722	Isoform 1 of AT-rich interactive domain-containing protein 1A	QSTGSAPQGPAYHGVNR	59	57.9	0.873
IPI00643722	Isoform 1 of AT-rich interactive domain-containing protein 1A	RCVCVSNTIR	12	12.3	0.652766
IPI00643722	Isoform 1 of AT-rich interactive domain-containing protein 1A	RPMDGTYGPPAK	41	39.1	0.872907
IPI00643722	Isoform 1 of AT-rich interactive domain-containing protein 1A	SAYPPPAPAYALSSPR	26	12.4	0.893541
IPI00643722	Isoform 1 of AT-rich interactive domain-containing protein 1A	SLSFVPGNDFEMSK	48	29.5	0.665485
IPI00643722	Isoform 1 of AT-rich interactive domain-containing protein 1A	SNSVGIQDAFNDGSDSTFQKR	55	52.2	0.21494
IPI00643722	Isoform 1 of AT-rich interactive domain-containing protein 1A	SPFLHSGMK	27	10.5	0.739223
IPI00643722	Isoform 1 of AT-rich interactive domain-containing protein 1A	SSTLTEDGAK	25	21.7	1.00211
IPI00643722	Isoform 1 of AT-rich interactive domain-containing protein 1A	TDEMLHTDQR	67	58.3	2.1586
IPI00643722	Isoform 1 of AT-rich interactive domain-containing protein 1A	TELLPSRPHAPCPPAPR	28	27.9	0.303369
IPI00643722	Isoform 1 of AT-rich interactive domain-containing protein 1A	TLLDPGR	37	25.9	1.58549
IPI00643722	Isoform 1 of AT-rich interactive domain-containing protein 1A	VDENHSEFTLYESR	55	47.6	3.50576
IPI00643722	Isoform 1 of AT-rich interactive domain-containing protein 1A	VQEFDSGLLHWR	45	35.5	1.74112
IPI00643722	Isoform 1 of AT-rich interactive domain-containing protein 1A	YLAFTEEK	24	15.7	0.393736
IPI00643722	Isoform 1 of AT-rich interactive domain-containing protein 1A	YPPQQQQQQQQR	18	0	2.70725
IPI00645064	Potassium large conductance calcium-activated channel, subfamily M, alpha member 1	IGGGGGGGGSSLR	34	0	1.31579
IPI00645403	Isoform 1 of Sickle tail protein homolog	KQLAALTQAIR	16	5.9	0.906791
IPI00647205	Uncharacterized protein C6orf174 precursor	SFSDRQQMK	15	12.2	10.1731
IPI00647635	Isoform 3 of PERQ amino acid-rich with GYF domain-containing protein 2	ALQQQQQQQQQK	15	0	4.19743
IPI00654755	Hemoglobin subunit beta	FFESFGDLSTPDAVMGNPK	111	102.9	2.09894
IPI00654755	Hemoglobin subunit beta	GTFATLSELHCDK	21	18.9	2.51723
IPI00654755	Hemoglobin subunit beta	SAVTALWGK	49	34.5	0.0292303
IPI00654755	Hemoglobin subunit beta	VHLTPEEK	19	3.2	3.25323
IPI00654755	Hemoglobin subunit beta	VLGAFSDGLAHLDNLK	97	92.7	5.98795
IPI00654755	Hemoglobin subunit beta	VNVDEVGGEALGR	82	65.6	0.17268
IPI00654755	Hemoglobin subunit beta	VVAGVANALAHK	60	60.3	0.211035
IPI00654788	Profilaggrin (Fragment)	ELLEKEFR	19	6.6	0.23308
IPI00654788	Profilaggrin (Fragment)	ENLPISGHK	17	7.4	0.585323
IPI00654788	Profilaggrin (Fragment)	LAQAYYESTR	67	57.4	1.16017
IPI00654788	Profilaggrin (Fragment)	LAQAYYESTRK	68	43.2	4.13983
IPI00657808	Isoform 5 of WD repeat domain phosphoinositide-interacting protein 2	LDEDSEHPPMILR	16	2.3	2.38615
IPI00658130	IGL@ protein	RPSGVPDR	24	5	1.26936
IPI00736860	ELK2, member of ETS oncogene family, pseudogene 1	NQVTLTCLVK	21	8	0.508864
IPI00736860	ELK2, member of ETS oncogene family, pseudogene 1	VSNKGLQAPIEK	9	8.9	0.317344
IPI00737363	similar to CG3173-PA isoform 7	MGDGATAPPVNGEASACPAPPTHLDR	1	1.1	0.388941
IPI00737363	similar to CG3173-PA isoform 7	QEHHSPGPAAGNPHGDASPDHQR	16	10.3	8.09274
IPI00739525	similar to hect domain and RLD 2	TPALPR	16	2.9	3.33401
IPI00741537	hypothetical protein LOC84726	IKQELGEESTR	17	8.9	2.5969
IPI00741537	hypothetical protein LOC84726	SSSATASQPPESLPQPGLQK	5	4.6	1.76343
IPI00743401	Conserved hypothetical protein	LGVLSPLR	21	12.3	0.641796
IPI00743698	Isoform 1 of Receptor-type tyrosine-protein phosphatase alpha precursor	FCIQQVGDMTNR	17	16.8	9.22884
IPI00744561	IGHA1 protein	VTISVDTSK	23	12.8	0.194682
IPI00745872	Isoform 1 of Serum albumin precursor	AEFAEVSK	36	25.6	0.373057
IPI00745872	Isoform 1 of Serum albumin precursor	AVMDDFAAFVEK	59	56.2	1.69998
IPI00745872	Isoform 1 of Serum albumin precursor	AWAVAR	20	2.2	1.00697
IPI00745872	Isoform 1 of Serum albumin precursor	DVFLGMFLYEYAR	53	44	1.27282
IPI00745872	Isoform 1 of Serum albumin precursor	FQNALLVR	44	29.4	2.45783
IPI00745872	Isoform 1 of Serum albumin precursor	KLVAASQAALGL	50	43.8	0.936009
IPI00745872	Isoform 1 of Serum albumin precursor	KQTALVELVK	37	5.8	0.848803
IPI00745872	Isoform 1 of Serum albumin precursor	KVPQVSTPTLVEVSR	42	41.6	0.157224
IPI00745872	Isoform 1 of Serum albumin precursor	KYLYEIAR	36	18.9	1.30926
IPI00745872	Isoform 1 of Serum albumin precursor	LDELRDEGK	48	36.1	0.604338
IPI00745872	Isoform 1 of Serum albumin precursor	LVAASQAALGL	70	68.5	1.46413
IPI00745872	Isoform 1 of Serum albumin precursor	LVNEVTEFAK	55	44.1	1.52925
IPI00745872	Isoform 1 of Serum albumin precursor	LVTDLTK	41	26.5	0.311267
IPI00745872	Isoform 1 of Serum albumin precursor	QTALVELVK	47	29.5	4.04764
IPI00745872	Isoform 1 of Serum albumin precursor	RHPDYSVVLLLR	75	65.1	1.69872
IPI00745872	Isoform 1 of Serum albumin precursor	RHPYFYAPELLFFAK	37	37.2	1.55319
IPI00745872	Isoform 1 of Serum albumin precursor	SLHTLFGDK	23	13.2	2.58254
IPI00745872	Isoform 1 of Serum albumin precursor	TPVSDRVTK	27	23.5	0.565203
IPI00745872	Isoform 1 of Serum albumin precursor	TYETTLEK	31	27.9	1.08031
IPI00745872	Isoform 1 of Serum albumin precursor	VFDEFKPLVEEPQNLIK	40	38.3	2.30777
IPI00745872	Isoform 1 of Serum albumin precursor	YICENQDSISSK	48	45.7	0.154412
IPI00745872	Isoform 1 of Serum albumin precursor	YLYEIAR	34	21.2	1.57492
IPI00759542	Isoform 8 of Titin	AENAAGISEPSR	2	1.9	1.17851
IPI00759542	Isoform 8 of Titin	AQYQFR	6	0	4.65648
IPI00759542	Isoform 8 of Titin	AYATITNNCTK	6	2.9	9.12775
IPI00759542	Isoform 8 of Titin	DGLTIK	3	0	9.2702
IPI00759542	Isoform 8 of Titin	DQGNYR	11	0	10.4551
IPI00759542	Isoform 8 of Titin	ELVSGGSCYITK	28	22.5	10.3554
IPI00759542	Isoform 8 of Titin	EMAPDFELDAELR	3	0	3.47118
IPI00759542	Isoform 8 of Titin	IQEFK	6	0	1.19524
IPI00759542	Isoform 8 of Titin	KDESYEELLR	5	0.8	7.37056
IPI00759542	Isoform 8 of Titin	KGEDEVVTSSHLAVHK	9	9	2.12315
IPI00759542	Isoform 8 of Titin	KSWSTVTTECSK	10	5.6	7.65977
IPI00759542	Isoform 8 of Titin	LVVEELPVRFVK	3	3.4	1.33382
IPI00759542	Isoform 8 of Titin	MPDDDGGDRIK	13	7	7.97685
IPI00759542	Isoform 8 of Titin	NVAGER	4	0	5.76961
IPI00759542	Isoform 8 of Titin	NVTGTTSETIK	7	3.9	9.62212
IPI00759542	Isoform 8 of Titin	SEEIKMSEAK	8	2.6	3.26413
IPI00759542	Isoform 8 of Titin	VAARNAVGVSLPR	14	8.9	0.0794398
IPI00759542	Isoform 8 of Titin	VCAENAAGPGK	12	5.1	2.74163
IPI00759542	Isoform 8 of Titin	VEAPPAKVPEVPK	1	0	4.33246
IPI00759542	Isoform 8 of Titin	VTNDNLLSRK	10	7.5	0.797192
IPI00759542	Isoform 8 of Titin	VVAVNEK	13	0.6	0.409812
IPI00759542	Isoform 8 of Titin	YTVILDNAVCR	6	2.6	1.09145
IPI00759542	Isoform 8 of Titin	YTVINLFGKTSYQFR	4	0	5.81002
IPI00760877	transcription factor-like nuclear regulator	EMVPAEINTK	16	6.7	6.77289
IPI00782966	Zinc finger protein 106 homolog	AAHVPENSDTEQDVLTVKPVR	7	5.9	0.965126
IPI00782966	Zinc finger protein 106 homolog	EQSRQDEPSNSNQEINSDDR	3	0	3.1155
IPI00782966	Zinc finger protein 106 homolog	NSNCQMEDMTMLWNK	8	7.8	4.31131
IPI00782966	Zinc finger protein 106 homolog	QDEPSNSNQEINSDDR	1	0.5	7.6628
IPI00782966	Zinc finger protein 106 homolog	QSGDNLNDTLRK	18	9.3	4.9974
IPI00783024	Myosin-reactive immunoglobulin heavy chain variable region (Fragment)	EVQLVESGGGLVKPGGSLR	85	3	12.0605
IPI00783112	Putative uncharacterized protein FLJ31438	TIQLEAK	19	1.5	0.45846
IPI00783987	Complement C3 precursor (Fragment)	DFDFVPPVVR	26	16.6	0.996632
IPI00783987	Complement C3 precursor (Fragment)	VTIKPAPETEK	8	8.3	3.0407
IPI00784758	Putative uncharacterized protein DKFZp686M08189	SAVQGPPER	23	23	2.86319
IPI00784758	Putative uncharacterized protein DKFZp686M08189	SSLYLQMNSLR	10	0	10.3919
IPI00784758	Putative uncharacterized protein DKFZp686M08189	VAAEDWK	13	4.4	0.285255
IPI00784758	Putative uncharacterized protein DKFZp686M08189	WLQGSQELPR	65	56.7	1.81444
IPI00784758	Putative uncharacterized protein DKFZp686M08189	YLTWASR	28	28.3	1.12305
IPI00784807	Putative uncharacterized protein	NTLYLQMNSLR	79	0	2.50589
IPI00784865	Putative uncharacterized protein	LLIYGASSR	66	30.7	1.84759
IPI00784985	Putative uncharacterized protein	ATGIPDR	33	12.4	0.328126
IPI00784985	Putative uncharacterized protein	FSGSGSGTDFTLTISR	90	78.4	2.07448
IPI00784985	Putative uncharacterized protein	LLMFGSSSR	8	0	4.94483
IPI00785050	Putative uncharacterized protein	AAPSVTLFPPSSEELQANK	24	21.4	2.50871
IPI00785050	Putative uncharacterized protein	AGVETTTPSK	46	39.7	0.505065
IPI00785050	Putative uncharacterized protein	ATLVCLISDFYPGAVTVAWK	59	53.9	4.86645
IPI00785050	Putative uncharacterized protein	FSGSNSGNTATLTISR	117	94.8	0.32166
IPI00785050	Putative uncharacterized protein	LTVLSQPK	40	38.8	0.875541
IPI00785050	Putative uncharacterized protein	SYSCQVTHEGSTVEK	102	98.4	0.0298702
IPI00785050	Putative uncharacterized protein	YAASSYLSLTPEQWK	96	83.6	0.445449
IPI00785200	Putative uncharacterized protein	LLIYR	21	0	0.453113
IPI00785200	Putative uncharacterized protein	SGTSASLAISGLR	51	41.7	3.4222
IPI00785200	Putative uncharacterized protein	VTISCSGSR	15	12.5	4.46773
IPI00787048	hypothetical LOC375010	ALNSNAMMFIR	9	0	3.14806
IPI00787048	hypothetical LOC375010	ALNSNYMMFIR	3	3.3	4.30267
IPI00787048	hypothetical LOC375010	NINQSHMK	7	3.5	11.1178
IPI00787048	hypothetical LOC375010	SSALETLQTTSAK	18	3.7	1.10983
IPI00787048	hypothetical LOC375010	YAILR	5	0	11.5611
IPI00787154	similar to Olfactory guanylyl cyclase GC-D precursor	GARGQVGMLVVQTPNALSGGPGQGCMR	5	0	4.268
IPI00787154	similar to Olfactory guanylyl cyclase GC-D precursor	MVGAEGQWPR	17	0	1.27063
IPI00787154	similar to Olfactory guanylyl cyclase GC-D precursor	MVGANGQWPR	1	1.3	6.32565
IPI00787154	similar to Olfactory guanylyl cyclase GC-D precursor	SSPSSIHPNTDR	8	8.4	4.08611
IPI00787154	similar to Olfactory guanylyl cyclase GC-D precursor	TSPPAWAFSHSLGNLLR	9	4.9	2.68342
IPI00787531	similar to Cyclin G-associated kinase	LLLQVGQER	30	18.7	0.091931
IPI00787531	similar to Cyclin G-associated kinase	LLLQVPQERAK	2	1.8	7.55766
IPI00787531	similar to Cyclin G-associated kinase	LTRSVVQSR	20	0.8	4.87762
IPI00787531	similar to Cyclin G-associated kinase	LWLTAKQQR	4	0	0.695586
IPI00787531	similar to Cyclin G-associated kinase	QQLPALLQSFSLRR	9	7.5	7.05044
IPI00787531	similar to Cyclin G-associated kinase	QQLPALLQSQSLRR	5	3.6	0.97468
IPI00787531	similar to Cyclin G-associated kinase	THRLYLTAK	2	1.5	2.69852
IPI00787567	similar to ankyrin repeat domain 26	MVNGLNHLK	16	15.5	3.40204
IPI00788129	similar to peroxisomal short-chain alcohol dehydrogenase isoform 8	ERLVAMAVK	5	4.2	1.52706
IPI00788129	similar to peroxisomal short-chain alcohol dehydrogenase isoform 8	GGGSVGFLASVAAFRPLPGFSPYNVSKTALLGLNK	4	3.6	6.72775
IPI00788129	similar to peroxisomal short-chain alcohol dehydrogenase isoform 8	RLAQDR	15	2	3.86548
IPI00789324	JUP protein	AAMIVNQLSK	60	48.1	2.58888
IPI00789324	JUP protein	ALMGSPQLVAAVVR	82	68	4.60076
IPI00789324	JUP protein	ALPELTK	17	0	1.24209
IPI00789324	JUP protein	ATIGLIR	38	13.7	0.980355
IPI00789324	JUP protein	EGLLAIFK	50	33.7	2.38267
IPI00789324	JUP protein	HLTSNSPR	28	25	2.86688
IPI00789324	JUP protein	HPEAEMAQNSVR	15	10.7	7.82015
IPI00789324	JUP protein	HVAAGTQQPYTDGVR	38	30.8	3.63337
IPI00789324	JUP protein	ISEDKNPDYR	20	14.4	2.39514
IPI00789324	JUP protein	LAEPSQLLK	42	22.9	0.250403
IPI00789324	JUP protein	LIILANGGPQALVQIMR	67	12.4	5.33277
IPI00789324	JUP protein	LLNDEDPVVVTK	71	54.6	0.279792
IPI00789324	JUP protein	LLNQPNQWPLVK	57	57.1	0.3069
IPI00789324	JUP protein	LNTIPLFVQLLYSSVENIQR	36	35.5	1.51773
IPI00789324	JUP protein	LNYGIPAIVK	39	32	0.461451
IPI00789324	JUP protein	LVQLLVK	46	31	0.00297897
IPI00789324	JUP protein	MEIFR	20	4.1	0.328892
IPI00789324	JUP protein	MVPLLNK	6	0.1	0.441956
IPI00789324	JUP protein	NLSDVATK	20	11.4	1.75519
IPI00789324	JUP protein	QEGLESVLK	52	32.9	1.62317
IPI00789324	JUP protein	SAIVHLINYQDDAELATR	60	52.7	2.18553
IPI00789324	JUP protein	SGGIPALVR	36	25.5	1.55393
IPI00789324	JUP protein	TMQNTSDLDTAR	65	54.7	0.116495
IPI00789324	JUP protein	VSVELTNSLFK	42	36.7	1.64635
IPI00790558	10 kDa protein	MVLKMQVK	15	4.8	8.24348
IPI00790909	7 kDa protein	IAMMAGSDFIKTSTGK	16	13.1	0.162053
IPI00791331	12 kDa protein	GPPPTSHFHVLADTPSGLVPLQPK	15	14.7	0.965056
IPI00791757	32 kDa protein	RGSGHQSK	2	0.5	3.31672
IPI00791757	32 kDa protein	VARTQAK	16	2.2	1.66264
IPI00791757	32 kDa protein	VMAAWAK	10	0	3.38001
IPI00792577	13 kDa protein	MNRLSMENR	15	13.6	0.676111
IPI00794461	Histone H2B.d	AMGIMNSFVNDIFER	108	35.4	3.7871
IPI00794461	Histone H2B.d	EIQTAVR	30	13.6	1.21087
IPI00794461	Histone H2B.d	ESYSVYVYK	28	28.2	0.267934
IPI00794461	Histone H2B.d	LLLPGELAK	32	0	1.36553
IPI00794461	Histone H2B.d	QVHPDTGISSK	10	9.7	2.93911
IPI00795075	Uncharacterized protein LDHA	LVIITAGAR	29	11.7	1.01174
IPI00796861	WUGSC:H_RG054D04.1 protein	IALTDNALIAR	21	20.6	0.763085
IPI00797108	19 kDa protein	TTQLGPGR	22	12	6.58497
IPI00797830	SWI/SNF related, matrix associated, actin dependent regulator of chromatin, subfamily c, member 1	KPVSFR	9	7.4	0.623268
IPI00797830	SWI/SNF related, matrix associated, actin dependent regulator of chromatin, subfamily c, member 1	KYVHADAPTNK	9	8.7	0.877228
IPI00797830	SWI/SNF related, matrix associated, actin dependent regulator of chromatin, subfamily c, member 1	TDIYSK	12	7.7	0.728362
IPI00797830	SWI/SNF related, matrix associated, actin dependent regulator of chromatin, subfamily c, member 1	NEQGWR	13	0.2	0.608122
IPI00797830	SWI/SNF related, matrix associated, actin dependent regulator of chromatin, subfamily c, member 1	NVNLKK	14	0	0.441185
IPI00797830	SWI/SNF related, matrix associated, actin dependent regulator of chromatin, subfamily c, member 1	TDIYSKK	14	3.7	0.397074
IPI00797830	SWI/SNF related, matrix associated, actin dependent regulator of chromatin, subfamily c, member 1	EKEALEQQR	15	7.2	0.671077
IPI00797830	SWI/SNF related, matrix associated, actin dependent regulator of chromatin, subfamily c, member 1	NEEPVRSPER	25	11.7	0.590186
IPI00797830	SWI/SNF related, matrix associated, actin dependent regulator of chromatin, subfamily c, member 1	HFEELETIMDREK	28	27.7	1.7135
IPI00797830	SWI/SNF related, matrix associated, actin dependent regulator of chromatin, subfamily c, member 1	KGQASLYGK	28	23.7	2.65724
IPI00797830	SWI/SNF related, matrix associated, actin dependent regulator of chromatin, subfamily c, member 1	YAELR	28	0	0.108698
IPI00797830	SWI/SNF related, matrix associated, actin dependent regulator of chromatin, subfamily c, member 1	YVHADAPTNK	30	27.2	1.41945
IPI00797830	SWI/SNF related, matrix associated, actin dependent regulator of chromatin, subfamily c, member 1	FDLQNPSR	31	16	0.787184
IPI00797830	SWI/SNF related, matrix associated, actin dependent regulator of chromatin, subfamily c, member 1	GQASLYGK	35	27.9	1.11624
IPI00797830	SWI/SNF related, matrix associated, actin dependent regulator of chromatin, subfamily c, member 1	QNFHMEQLK	35	24.7	2.05763
IPI00797830	SWI/SNF related, matrix associated, actin dependent regulator of chromatin, subfamily c, member 1	HVTNPAFTKLPAK	36	32	1.49477
IPI00797830	SWI/SNF related, matrix associated, actin dependent regulator of chromatin, subfamily c, member 1	NKEKPVDLQNFGLR	36	34.7	1.36389
IPI00797830	SWI/SNF related, matrix associated, actin dependent regulator of chromatin, subfamily c, member 1	YKNEQGWR	36	25.9	1.98228
IPI00797830	SWI/SNF related, matrix associated, actin dependent regulator of chromatin, subfamily c, member 1	HQGTFTDEK	40	37.3	1.94824
IPI00797830	SWI/SNF related, matrix associated, actin dependent regulator of chromatin, subfamily c, member 1	NVEMFMNIEK	40	17.1	0.155521
IPI00797830	SWI/SNF related, matrix associated, actin dependent regulator of chromatin, subfamily c, member 1	AALEEFSR	41	17.2	0.637465
IPI00797830	SWI/SNF related, matrix associated, actin dependent regulator of chromatin, subfamily c, member 1	HVTNPAFTK	46	31	0.868228
IPI00797830	SWI/SNF related, matrix associated, actin dependent regulator of chromatin, subfamily c, member 1	RFDLQNPSR	47	4.5	0.92829
IPI00797830	SWI/SNF related, matrix associated, actin dependent regulator of chromatin, subfamily c, member 1	RHQGTFTDEK	47	24.2	0.567676
IPI00797830	SWI/SNF related, matrix associated, actin dependent regulator of chromatin, subfamily c, member 1	SPQVPAAQQMLNFPEK	47	34.9	3.66068
IPI00797830	SWI/SNF related, matrix associated, actin dependent regulator of chromatin, subfamily c, member 1	EKPVDLQNFGLR	48	11.8	1.70932
IPI00797830	SWI/SNF related, matrix associated, actin dependent regulator of chromatin, subfamily c, member 1	MEADPDGQQPEK	48	48.2	0.813032
IPI00797830	SWI/SNF related, matrix associated, actin dependent regulator of chromatin, subfamily c, member 1	QQLLTER	48	16.7	2.35526
IPI00797830	SWI/SNF related, matrix associated, actin dependent regulator of chromatin, subfamily c, member 1	DMEDPTPVPNIEEVVLPK	55	54.7	4.16006
IPI00797830	SWI/SNF related, matrix associated, actin dependent regulator of chromatin, subfamily c, member 1	ISTKNEEPVR	59	46.5	2.05443
IPI00797830	SWI/SNF related, matrix associated, actin dependent regulator of chromatin, subfamily c, member 1	NLTGDVCAVMR	68	58.5	1.58189
IPI00797830	SWI/SNF related, matrix associated, actin dependent regulator of chromatin, subfamily c, member 1	VREEVPLELVEAHVK	68	66.2	1.49129
IPI00797830	SWI/SNF related, matrix associated, actin dependent regulator of chromatin, subfamily c, member 1	SQKEEDEQEDLTK	70	50.8	4.51641
IPI00797830	SWI/SNF related, matrix associated, actin dependent regulator of chromatin, subfamily c, member 1	FWESPETVSQLDSVR	84	75.1	3.27341
IPI00797830	SWI/SNF related, matrix associated, actin dependent regulator of chromatin, subfamily c, member 1	KVEHEISEGNVATAAAAALASAATK	100	97.1	0.771421
IPI00797830	SWI/SNF related, matrix associated, actin dependent regulator of chromatin, subfamily c, member 1	AGGALCHILGAAYK	108	102.7	2.69846
IPI00797830	SWI/SNF related, matrix associated, actin dependent regulator of chromatin, subfamily c, member 1	GGTVADLDEQDEETVTAGGK	116	106.3	2.77638
IPI00807609	Aberrant LSLCL	LASLTPPR	15	7.3	1.71562
IPI00807609	Aberrant LSLCL	WHARELR	1	1.4	6.97617
IPI00816488	Major histocompatibility complex, class I, C	ETQNYKR	1	0	1.35477
IPI00816488	Major histocompatibility complex, class I, C	LEAARAAEQLR	24	12.9	8.65891
IPI00816794	REV25-2 (Fragment)	LLIYGASIR	35	20.7	0.155094
IPI00816799	Rheumatoid factor D5 light chain (Fragment)	ATGIPAR	25	4	2.86574
IPI00816799	Rheumatoid factor D5 light chain (Fragment)	EIVLTQSPATLSLSPGER	113	99.6	4.20657
IPI00816799	Rheumatoid factor D5 light chain (Fragment)	LLIYDASNR	45	37.8	0.855215
IPI00829697	Uncharacterized protein ENSP00000375030	SEDTAMYYCAR	53	40.9	3.4978
IPI00829768	IGHM protein	GLEWIGR	27	0	2.16003
IPI00829834	Ig kappa chain V-III region VH precursor	VTLSCR	16	0	0.166586
IPI00829909	Isoform 8 of Myoferlin	MIPPNSPPNR	23	12.1	7.76982
IPI00847255	Uncharacterized protein ENSP00000381627	MADRTAPR	29	10.8	3.59653
IPI00852731	Chromosome 1 open reading frame 86	LAANNNNNK	20	0	9.14304
IPI00853013	Protein	CSGALTWTKK	21	16.7	0.151646
IPI00854732	Uncharacterized protein ENSP00000375005	LSSVTAADTAVYYCAR	91	83.2	6.42015
IPI00855962	Isoform 2 of FK506-binding protein 15	ETELQMQLTESLK	11	6.3	11.0305
IPI00855962	Isoform 2 of FK506-binding protein 15	GQGTAATGNQATPK	30	15.1	1.95065
IPI00868835	Similar to Heterogeneous nuclear ribonucleoproteins C1/C2 (hnRNP C1 / hnRNP C2). Isoform 4	TDPRSMNSR	4	0.6	11.9156
IPI00868835	Similar to Heterogeneous nuclear ribonucleoproteins C1/C2 (hnRNP C1 / hnRNP C2). Isoform 4	VPPPPPIAR	30	26.6	1.85118
IPI00869056	Similar to 60S ribosomal protein L26	GRQNLPANVGR	20	15.5	8.57152
IPI00869250	Similar to Lactate dehydrogenase A	TPHPDLETDK	22	18.4	0.263494
IPI00871622	Uncharacterized protein ENSP00000381161	AGEVQEPELR	26	21.6	0.516727
IPI00871657	Uncharacterized protein ENSP00000381896 (Fragment)	ANEPCTSFAK	16	13.1	1.67519
IPI00872046	Uncharacterized protein ENSP00000383783	LQQGNMCK	16	12.8	7.86298
IPI00872284	Uncharacterized protein ENSP00000381965	QQNQLELELK	18	0	0.825107
IPI00872605	42 kDa protein	VFAGAVR	16	0	0.919077
IPI00872735	Uncharacterized protein ENSP00000381884 (Fragment)	SYINNLR	20	12.5	4.85745
IPI00873915	CDNA FLJ43886 fis, clone TESTI4009283	SSPPRWGSR	22	17.4	7.91406
IPI00873915	CDNA FLJ43886 fis, clone TESTI4009283	VLLTSQMGQLGK	1	1.1	8.9105
IPI00874115	Methionine sulfoxide reductase B2	AAPERAAR	17	0.9	1.21641
IPI00876888	cDNA FLJ78387	GLEWVGR	36	0	0.398179
IPI00877060	SCCA2/SCCA1 fusion protein isoform 1	GLVLSGVLHK	36	33.6	0.977595
IPI00877060	SCCA2/SCCA1 fusion protein isoform 1	LLTEFNK	24	10.9	0.149762
IPI00877060	SCCA2/SCCA1 fusion protein isoform 1	STDAYELK	16	15.5	1.42478
IPI00877060	SCCA2/SCCA1 fusion protein isoform 1	TNSILFYGR	32	17.8	1.21957
IPI00877060	SCCA2/SCCA1 fusion protein isoform 1	VLEIPYK	13	6.8	0.341384

## Sheet: BCL7A
Accession number	Description	Sequence	Score	Peptide delta score	Absolute calibrated mass relative error [ppm]
IPI00001649	DnaJ homolog subfamily C member 15	GGFEQKMSR	16	8.4	6.27529
IPI00001732	Doublesex- and mab-3-related transcription factor 2	ERCTPAGGGAEPR	30	12.2	1.4523
IPI00001824	Transcription factor SOX-21	AAAAAAAAAAR	78	64.6	2.57871
IPI00003627	Isoform 1 of Actin-like protein 6A	DDGSTLMEIDGDK	74	73.1	2.24282
IPI00003627	Isoform 1 of Actin-like protein 6A	DDGSTLMEIDGDKGK	67	59	0.111613
IPI00003627	Isoform 1 of Actin-like protein 6A	EGSPANWK	33	29.7	0.740566
IPI00003627	Isoform 1 of Actin-like protein 6A	ENMEAISPLK	44	24.6	1.23532
IPI00003627	Isoform 1 of Actin-like protein 6A	IPEGLFDPSNVK	45	34.2	0.219664
IPI00003627	Isoform 1 of Actin-like protein 6A	LIANNTTVER	54	44.4	1.35886
IPI00003627	Isoform 1 of Actin-like protein 6A	LIANNTTVERR	20	15.2	0.375808
IPI00003627	Isoform 1 of Actin-like protein 6A	LKIPEGLFDPSNVK	45	37.7	1.09187
IPI00003627	Isoform 1 of Actin-like protein 6A	LPQVTR	27	0	0.0844446
IPI00003627	Isoform 1 of Actin-like protein 6A	QGGPTYYIDTNALR	76	66.8	0.348938
IPI00003627	Isoform 1 of Actin-like protein 6A	SPLAGDFITMQCR	84	83.3	0.467748
IPI00003627	Isoform 1 of Actin-like protein 6A	TAVLTAFANGR	83	71.9	1.97823
IPI00003627	Isoform 1 of Actin-like protein 6A	VDFPTAIGMVVER	102	95.4	1.26472
IPI00003865	Isoform 1 of Heat shock cognate 71 kDa protein	DAGTIAGLNVLR	103	90.6	0.291885
IPI00003865	Isoform 1 of Heat shock cognate 71 kDa protein	IINEPTAAAIAYGLDKK	34	20.9	2.08188
IPI00003865	Isoform 1 of Heat shock cognate 71 kDa protein	NQVAMNPTNTVFDAK	78	69.3	3.29643
IPI00003865	Isoform 1 of Heat shock cognate 71 kDa protein	STAGDTHLGGEDFDNR	37	35.3	2.47271
IPI00004539	Isoform 1 of Death effector domain-containing protein	NLMLQALP	15	0.8	9.15712
IPI00005084	Asparagine synthetase domain-containing protein 1	ANLTLPR	27	16	0.835548
IPI00005589	Uncharacterized protein ENSP00000275524	FLVHNIK	16	0.2	5.50201
IPI00005981	Transgelin-3	MANRGPSYGLSR	19	9.6	8.03713
IPI00006158	Lymphoid-restricted membrane protein	SIKFLSQCAAR	15	8.1	9.09008
IPI00006408	Nitric oxide synthase-interacting protein	KDMVDPVTGDK	17	6.8	7.45302
IPI00006932	Isoform 1 of Putative RNA-binding protein Luc7-like 2	MSAQAQMR	15	7.6	3.44644
IPI00007840	Isoform 1 of ATP-binding cassette sub-family G member 8	ASLLDVITGR	39	22	3.3482
IPI00009650	Lipocalin-1 precursor	GLSTESILIPR	59	44.4	0.352537
IPI00010990	Galectin-related inhibitor of proliferation isoform b	WPHLALR	15	11.2	7.40833
IPI00011654	Tubulin beta chain	ISVYYNEATGGK	52	46.8	0.734966
IPI00011694	Trypsin-1 precursor	LGEHNIEVLEGNEQFINAAK	21	1.7	4.62624
IPI00011694	Trypsin-1 precursor	TLNNDIMLIK	70	3.6	1.84874
IPI00013933	Isoform DPI of Desmoplakin	IEVLEEELR	56	28.8	1.09243
IPI00013933	Isoform DPI of Desmoplakin	QVQNLVNK	24	23.6	1.06949
IPI00013933	Isoform DPI of Desmoplakin	VTQLTDR	32	7.9	1.32805
IPI00013933	Isoform DPI of Desmoplakin	YIELLTR	21	20.3	0.849798
IPI00015404	Isoform 1 of AT-rich interactive domain-containing protein 1B	EIGGLAQVNK	52	38	0.885191
IPI00015404	Isoform 1 of AT-rich interactive domain-containing protein 1B	GFMAGTQR	28	28.4	2.98816
IPI00015404	Isoform 1 of AT-rich interactive domain-containing protein 1B	GSPVSSLPAVGK	51	49.3	0.745766
IPI00015404	Isoform 1 of AT-rich interactive domain-containing protein 1B	LVLETLCK	45	30.1	0.926384
IPI00015404	Isoform 1 of AT-rich interactive domain-containing protein 1B	LYVCVK	20	17.3	1.63752
IPI00015404	Isoform 1 of AT-rich interactive domain-containing protein 1B	SSIALTAPDAAADPK	63	59.8	0.424851
IPI00015614	Isoform A of Trypsin-3 precursor	VLEGNEQFINAAK	68	62.4	1.00982
IPI00015696	Triggering receptor expressed on myeloid cells-like 2	YLLQDDAQAK	16	9.5	10.5719
IPI00015912	Protein FAM50B	QRIAEETILK	27	4.2	9.84062
IPI00016922	Isoform 2 of DEP domain-containing protein 1A	MSQNVDMPK	30	23.8	4.77177
IPI00017337	Isoform A of Annexin A13	ILVSLLQANR	16	10.4	0.0688105
IPI00017669	Isoform 1 of SWI/SNF-related matrix-associated actin-dependent regulator of chromatin subfamily E member 1	AEAALEEESR	73	60.6	0.0208631
IPI00017669	Isoform 1 of SWI/SNF-related matrix-associated actin-dependent regulator of chromatin subfamily E member 1	FLESTDSFNNELK	68	53.8	3.34012
IPI00017669	Isoform 1 of SWI/SNF-related matrix-associated actin-dependent regulator of chromatin subfamily E member 1	FLESTDSFNNELKR	18	3.7	1.81474
IPI00017669	Isoform 1 of SWI/SNF-related matrix-associated actin-dependent regulator of chromatin subfamily E member 1	IAAEIAQAEEQAR	101	88.2	2.43425
IPI00017669	Isoform 1 of SWI/SNF-related matrix-associated actin-dependent regulator of chromatin subfamily E member 1	KVWDQVK	39	23.6	0.115274
IPI00017669	Isoform 1 of SWI/SNF-related matrix-associated actin-dependent regulator of chromatin subfamily E member 1	LGGNPGTNSR	53	36.4	1.00455
IPI00017669	Isoform 1 of SWI/SNF-related matrix-associated actin-dependent regulator of chromatin subfamily E member 1	LWEIGK	35	0	0.581895
IPI00017669	Isoform 1 of SWI/SNF-related matrix-associated actin-dependent regulator of chromatin subfamily E member 1	QVQSLMVHQR	53	42.4	0.102468
IPI00017669	Isoform 1 of SWI/SNF-related matrix-associated actin-dependent regulator of chromatin subfamily E member 1	SRAEAALEEESR	78	46.9	0.203725
IPI00017669	Isoform 1 of SWI/SNF-related matrix-associated actin-dependent regulator of chromatin subfamily E member 1	SVVTTAR	29	13.7	1.40408
IPI00017925	Isoform 3 of ATP-dependent DNA helicase PIF1	LFTRFAEAGR	15	10.4	8.81975
IPI00018057	CDNA FLJ13244 fis, clone OVARC1000679, highly similar to Homo sapiens myosin-IXa mRNA (Fragment)	DSSPAHLPPK	16	16.1	0.578415
IPI00018069	Fusion protein SYT-SSX1	GKGEITPAAIQK	61	30.1	0.808543
IPI00019276	Isoform 1 of UBX domain-containing protein 1	QGPTNEAQMAAAAALAR	15	11.3	5.2495
IPI00020947	Homeobox protein Hox-C10	TINLTDRQVK	21	10.3	7.52607
IPI00021338	Dihydrolipoyllysine-residue acetyltransferase component of pyruvate dehydrogenase complex, mitochondrial precursor	TTMFWKTTEGR	15	11	0.863121
IPI00021439	Actin, cytoplasmic 1	AGFAGDDAPR	82	70.4	1.09213
IPI00021439	Actin, cytoplasmic 1	AVFPSIVGRPR	29	28.5	0.306156
IPI00021439	Actin, cytoplasmic 1	CDVDIR	30	15.9	0.807479
IPI00021439	Actin, cytoplasmic 1	CDVDIRK	37	25.7	2.36545
IPI00021439	Actin, cytoplasmic 1	DLTDYLMK	45	0	0.158095
IPI00021439	Actin, cytoplasmic 1	DLYANTVLSGGTTMYPGIADR	31	25.7	3.22975
IPI00021439	Actin, cytoplasmic 1	EITALAPSTMK	62	55.3	1.06691
IPI00021439	Actin, cytoplasmic 1	GILTLK	35	11.4	0.950936
IPI00021439	Actin, cytoplasmic 1	GYSFTTTAER	64	56.4	1.3546
IPI00021439	Actin, cytoplasmic 1	HQGVMVGMGQK	28	16.8	2.27381
IPI00021439	Actin, cytoplasmic 1	IIAPPER	23	11.9	1.47521
IPI00021439	Actin, cytoplasmic 1	IIAPPERK	30	16.4	1.21456
IPI00021439	Actin, cytoplasmic 1	ILTER	19	0	0.516341
IPI00021439	Actin, cytoplasmic 1	LDLAGR	38	0	0.447769
IPI00021439	Actin, cytoplasmic 1	SYELPDGQVITIGNER	128	117.6	0.790669
IPI00021439	Actin, cytoplasmic 1	VAPEEHPVLLTEAPLNPK	42	10.2	1.69651
IPI00021739	PERQ amino acid-rich with GYF domain-containing protein 1	HVRQQELLLK	3	3.1	6.78781
IPI00021739	PERQ amino acid-rich with GYF domain-containing protein 1	QQQQEEQK	16	1.9	3.08695
IPI00022434	Uncharacterized protein ALB	FQNALLVR	16	10	1.82223
IPI00022434	Uncharacterized protein ALB	LVTDLTK	41	31.4	0.937939
IPI00022434	Uncharacterized protein ALB	QTALVELVK	29	15.4	1.04051
IPI00022434	Uncharacterized protein ALB	YLYEIAR	30	19.4	1.41447
IPI00022649	Isoform 1 of Solute carrier family 12 member 2	QAMKEMSIDQAK	19	16.2	10.4405
IPI00023078	Skin-specific protein 32	TFGVSPLR	19	15.3	0.43989
IPI00023322	Zinc finger protein ubi-d4	ASIYQNQNSS	47	46.2	0.158182
IPI00023322	Zinc finger protein ubi-d4	DAMEQCHNYNAR	16	16	0.629094
IPI00023322	Zinc finger protein ubi-d4	LLGEQYYK	11	9.3	0.467545
IPI00024138	Uncharacterized protein ENSP00000374816	LLIYGASTR	33	9.8	0.518011
IPI00024568	Glioma tumor suppressor candidate region gene 1 protein	ELAAVEDELYQR	66	59.4	1.0025
IPI00025753	Desmoglein-1 precursor	EMQDLGGGER	38	28.7	0.866713
IPI00025753	Desmoglein-1 precursor	MTGFELTEGVK	61	55.4	0.0164065
IPI00025786	Isoform 2 of B-cell CLL/lymphoma 7 protein family member A	KWVTVGDTSLR	55	44.9	0.926147
IPI00025786	Isoform 2 of B-cell CLL/lymphoma 7 protein family member A	LEASQQNSEEM	103	98.7	0.165161
IPI00025786	Isoform 2 of B-cell CLL/lymphoma 7 protein family member A	MKLEASQQNSEEM	103	100.3	1.60591
IPI00025786	Isoform 2 of B-cell CLL/lymphoma 7 protein family member A	QENSSNSSPAPEPNSAVPSDGTEAK	73	70.8	0.214649
IPI00025786	Isoform 2 of B-cell CLL/lymphoma 7 protein family member A	RVMAAIEK	28	14.5	0.130287
IPI00025786	Isoform 2 of B-cell CLL/lymphoma 7 protein family member A	VMAAIEK	43	21.5	0.24953
IPI00025786	Isoform 2 of B-cell CLL/lymphoma 7 protein family member A	WVPVTEPK	19	6.3	0.932262
IPI00025786	Isoform 2 of B-cell CLL/lymphoma 7 protein family member A	WVTVGDTSLR	49	38.9	1.28814
IPI00025803	Insulin receptor	ESLVISGLR	24	9.7	2.33231
IPI00027505	Isoform 1 of Integrin alpha-V precursor	RALFLYSR	21	7.7	2.65647
IPI00027547	Dermcidin precursor	DAVEDLESVGK	79	41.1	0.860204
IPI00027547	Dermcidin precursor	ENAGEDPGLAR	75	67	0.197127
IPI00029695	Isoform A of SWI/SNF-related matrix-associated actin-dependent regulator of chromatin subfamily B member 1	ASEVEEILDGNDEKYK	71	67	0.291029
IPI00029695	Isoform A of SWI/SNF-related matrix-associated actin-dependent regulator of chromatin subfamily B member 1	AVSISTEPPTYLR	64	57.5	0.82915
IPI00029695	Isoform A of SWI/SNF-related matrix-associated actin-dependent regulator of chromatin subfamily B member 1	DAFTWNMNEK	40	31.5	0.419284
IPI00029695	Isoform A of SWI/SNF-related matrix-associated actin-dependent regulator of chromatin subfamily B member 1	GQLSWHQK	34	25.7	0.771442
IPI00029695	Isoform A of SWI/SNF-related matrix-associated actin-dependent regulator of chromatin subfamily B member 1	LDMEIDGQK	47	32.4	1.32708
IPI00029695	Isoform A of SWI/SNF-related matrix-associated actin-dependent regulator of chromatin subfamily B member 1	RLATVEER	33	10.7	1.30416
IPI00029695	Isoform A of SWI/SNF-related matrix-associated actin-dependent regulator of chromatin subfamily B member 1	TFGQKPVK	38	30.9	0.73006
IPI00029822	SMARCA4 isoform 2	AFVPQLR	31	21.4	0.621794
IPI00029822	SMARCA4 isoform 2	AIEEGTLEEIEEEVR	108	92.9	0.573931
IPI00029822	SMARCA4 isoform 2	AIEEGTLEEIEEEVRQK	22	14.1	1.48765
IPI00029822	SMARCA4 isoform 2	AQIMAYK	44	12.4	3.50178
IPI00029822	SMARCA4 isoform 2	ASGKFELLDR	61	46.1	0.508288
IPI00029822	SMARCA4 isoform 2	AVATYHANTER	62	51.8	1.65291
IPI00029822	SMARCA4 isoform 2	AVATYHANTEREQK	19	12.7	0.263456
IPI00029822	SMARCA4 isoform 2	DFKEYHR	23	12.9	0.81105
IPI00029822	SMARCA4 isoform 2	DSDAGSSTPTTSTR	92	78.8	0.474028
IPI00029822	SMARCA4 isoform 2	DTALETALNAK	85	49.3	0.700561
IPI00029822	SMARCA4 isoform 2	ELPEYYELIR	58	41.7	1.1691
IPI00029822	SMARCA4 isoform 2	EVDYSDSLTEK	53	48.3	0.278308
IPI00029822	SMARCA4 isoform 2	EVDYSDSLTEKQWLK	8	6.1	2.28416
IPI00029822	SMARCA4 isoform 2	FELLDR	36	18.9	0.0260789
IPI00029822	SMARCA4 isoform 2	GLDPVEILQER	67	60.7	0.110699
IPI00029822	SMARCA4 isoform 2	GLQSYYAVAHAVTER	53	47.7	0.288532
IPI00029822	SMARCA4 isoform 2	GQPLPDHLQMAVQGK	27	24.6	2.45649
IPI00029822	SMARCA4 isoform 2	GVLLTDGSEK	67	55.4	0.897227
IPI00029822	SMARCA4 isoform 2	GVLLTDGSEKDK	39	31.8	2.50708
IPI00029822	SMARCA4 isoform 2	HIIENAK	42	0	0.384402
IPI00029822	SMARCA4 isoform 2	HIIENAKQDVDDEYGVSQALAR	74	70	3.97404
IPI00029822	SMARCA4 isoform 2	IGQQNEVR	55	42.6	1.25576
IPI00029822	SMARCA4 isoform 2	ILTGTDAPK	49	38.7	0.246472
IPI00029822	SMARCA4 isoform 2	IQELENLPGSLAGDLR	105	71.2	3.48119
IPI00029822	SMARCA4 isoform 2	ITEKLEK	30	3.1	0.56786
IPI00029822	SMARCA4 isoform 2	ITPIQKPR	36	32	2.32878
IPI00029822	SMARCA4 isoform 2	IVDAVIK	43	14.1	0.0331971
IPI00029822	SMARCA4 isoform 2	LCTVNSVEEK	42	29.2	0.873663
IPI00029822	SMARCA4 isoform 2	LLLTGTPLQNK	34	0	0.809512
IPI00029822	SMARCA4 isoform 2	LLNFQR	36	11.6	0.986901
IPI00029822	SMARCA4 isoform 2	LMAEDEEGYR	78	73.3	2.03618
IPI00029822	SMARCA4 isoform 2	LSPNPPNLTK	41	37.9	0.0150549
IPI00029822	SMARCA4 isoform 2	LTCEEEEEK	44	31	0.234025
IPI00029822	SMARCA4 isoform 2	LTCEEEEEKMFGR	49	47	1.61715
IPI00029822	SMARCA4 isoform 2	LTQVLNTHYVAPR	79	69.5	1.8344
IPI00029822	SMARCA4 isoform 2	QDVDDEYGVSQALAR	125	111.5	1.44695
IPI00029822	SMARCA4 isoform 2	QLSEVFIQLPSRK	33	25.5	2.28988
IPI00029822	SMARCA4 isoform 2	QSALMVNGVLK	63	50.2	1.52937
IPI00029822	SMARCA4 isoform 2	RAFVPQLR	28	27.8	0.815982
IPI00029822	SMARCA4 isoform 2	SLNDLEK	39	0	0.510523
IPI00029822	SMARCA4 isoform 2	TKATIELK	38	25.4	0.00710556
IPI00029822	SMARCA4 isoform 2	TLMNTIMQLR	44	33.9	1.18463
IPI00029822	SMARCA4 isoform 2	VDLNEEETILIIR	100	89.9	0.0789139
IPI00029822	SMARCA4 isoform 2	VEYVIK	21	7.1	0.034712
IPI00029822	SMARCA4 isoform 2	VIHVESGK	39	34.9	0.102709
IPI00029822	SMARCA4 isoform 2	VIQAGMFDQK	75	59.5	1.15136
IPI00029822	SMARCA4 isoform 2	VLRPFLLR	31	20.5	0.786749
IPI00029822	SMARCA4 isoform 2	YKLNVDQK	37	23.5	1.39775
IPI00030910	Caprin-1	EQLMREEAEQK	16	3.9	8.66169
IPI00032083	PRO0386	YSPNLQAHQK	19	9	0.20643
IPI00032635	Isoform 1 of LSM14 protein homolog B	SPMVEQAVQTGSADNLNAK	15	9.3	2.59297
IPI00033553	Transmembrane protein 16B	LSPQAGSRGGQGPK	16	13.5	1.60344
IPI00062599	71 kDa protein	LDIQEALK	35	16.8	1.87254
IPI00062599	71 kDa protein	LLEDSALSK	44	28.7	0.371704
IPI00062599	71 kDa protein	QELEQALGIR	52	40.3	2.71036
IPI00062599	71 kDa protein	RQELEQALGIR	33	23.9	1.90863
IPI00062599	71 kDa protein	SDAEDGEGTVASWELR	91	74	3.39111
IPI00062599	71 kDa protein	TATTQETDGFQVK	71	64.8	1.15316
IPI00062599	71 kDa protein	TMTDVVGNPEEER	75	58.5	0.585409
IPI00062599	71 kDa protein	YFYSK	14	5.8	0.357818
IPI00062599	71 kDa protein	YLQQIFESQR	58	44.8	2.82608
IPI00102679	Isoform 4 of Tripartite motif-containing protein 9	AVQSNRR	17	0	8.06374
IPI00102936	Isoform 2 of Signal recognition particle 68 kDa protein	TLNFKMGNR	17	5.8	7.08012
IPI00103869	Cortactin-binding protein 2	VNTSPRR	16	1.4	4.04667
IPI00150057	Isoform 2 of SWI/SNF-related matrix-associated actin-dependent regulator of chromatin subfamily C member 2	EGGGAIEEEAK	52	41.4	0.994588
IPI00150057	Isoform 2 of SWI/SNF-related matrix-associated actin-dependent regulator of chromatin subfamily C member 2	EGGGAIEEEAKEK	56	48.1	0.11124
IPI00150057	Isoform 2 of SWI/SNF-related matrix-associated actin-dependent regulator of chromatin subfamily C member 2	EGQEEVLK	35	26.7	0.964207
IPI00150057	Isoform 2 of SWI/SNF-related matrix-associated actin-dependent regulator of chromatin subfamily C member 2	HVSNAPLTK	27	22.9	0.31242
IPI00150057	Isoform 2 of SWI/SNF-related matrix-associated actin-dependent regulator of chromatin subfamily C member 2	KGPSTPYTK	43	36.4	0.310158
IPI00150057	Isoform 2 of SWI/SNF-related matrix-associated actin-dependent regulator of chromatin subfamily C member 2	MKEEVPTALVEAHVR	17	15.6	0.219411
IPI00150057	Isoform 2 of SWI/SNF-related matrix-associated actin-dependent regulator of chromatin subfamily C member 2	NLAGDVCAIMR	77	65.8	0.792685
IPI00150057	Isoform 2 of SWI/SNF-related matrix-associated actin-dependent regulator of chromatin subfamily C member 2	RYDFQNPSR	35	26.4	0.567635
IPI00150057	Isoform 2 of SWI/SNF-related matrix-associated actin-dependent regulator of chromatin subfamily C member 2	SALEEFSK	44	37.7	0.885738
IPI00150057	Isoform 2 of SWI/SNF-related matrix-associated actin-dependent regulator of chromatin subfamily C member 2	YYEAADTVTQFDNVR	122	116.8	1.73514
IPI00152380	Myosin-XV	VNALVSPR	23	7.5	0.320989
IPI00152881	Shroom	SSPATADKR	45	27.6	0.708649
IPI00154603	fibroblast growth factor 2	LQLQAEER	17	10.5	0.153125
IPI00160404	Isoform 2 of Protein neurobeachin	MFVNSNGYNLGVR	20	4.6	7.49674
IPI00163578	FLJ00182 protein (Fragment)	EAGLLAAVTLTQK	19	8.7	9.04394
IPI00166768	TUBA1C protein	DVNAAIATIK	76	62.9	0.550617
IPI00168510	Putative uncharacterized protein DKFZp434O1614	GQIQFPSRLHFSLK	20	0	1.75943
IPI00168988	Seven transmembrane helix receptor	MIVDTQSHGR	15	9	4.53278
IPI00169151	Olfactory receptor 8K5	NEEVKNAFYK	15	6.1	0.245196
IPI00169311	glutamic-oxaloacetic transaminase 1-like 1	KTLIGIK	29	14.4	0.461391
IPI00170770	Isoform 1 of PHD finger protein 3	KMGQPVLPR	16	5.6	9.18634
IPI00170770	Isoform 1 of PHD finger protein 3	VEENSVRSPR	12	11.6	2.13747
IPI00174771	Isoform 1 of Rab11 family-interacting protein 4	SASSGLGEFNAR	20	6.4	9.24146
IPI00175649	Leucine-rich repeat serine/threonine-protein kinase 2	FPNEFDELEIQGK	16	2.7	2.28303
IPI00179330	ubiquitin and ribosomal protein S27a precursor	ESTLHLVLR	34	31.5	2.99596
IPI00179330	ubiquitin and ribosomal protein S27a precursor	MQIFVK	37	17.9	0.185298
IPI00179330	ubiquitin and ribosomal protein S27a precursor	TITLEVEPSDTIENVK	88	80.7	0.333579
IPI00180176	Copine-9	TNISKPK	20	1.7	0.476312
IPI00180230	glutamate receptor interacting protein 2	VSNLRPGGLAAR	25	15	0.464567
IPI00181617	RNA-binding protein 34	QGLNFTSK	16	4	0.168833
IPI00183414	von Willebrand factor A domain containing 3B	APGEQQKLQGNPTK	17	3.8	8.06712
IPI00183965	Isoform 1 of Voltage-dependent L-type calcium channel subunit beta-1	MVQKTSMSR	22	14	10.8964
IPI00216345	Uncharacterized protein C20orf75 precursor	AFACFPALQLLNLSCTALGR	21	15.4	4.29306
IPI00216811	Carabin	LALGTAEQR	25	8.8	0.0614117
IPI00216811	Carabin	LDAEVFMALLR	8	8.2	4.31852
IPI00217059	Isoform 2 of Coiled-coil domain-containing protein 50	AAQVAQDEEIAR	20	9.9	5.60115
IPI00217428	Isoform 1 of UNC45 homolog B	AATNSYSQALKLTK	15	1.9	9.43713
IPI00218013	Isoform 2 of Shugoshin-like 2	DNLLPNQKDK	17	9	7.05843
IPI00218775	FK506-binding protein 5	VLEVNPQNK	27	13.2	0.889337
IPI00219676	DNA nucleotidylexotransferase	AEAEAVSVLVK	23	6	8.97552
IPI00219898	Isoform 2 of Nephrin precursor	AGQSLELPCVAR	15	7.2	4.52074
IPI00220558	Isoform 2 of Ryanodine receptor 1	RDVEGMGPPEIK	19	8.8	5.95582
IPI00234252	SWI/SNF-related matrix-associated actin-dependent regulator of chromatin subfamily C member 1	AGGALCHILGAAYK	45	35.9	0.104507
IPI00234252	SWI/SNF-related matrix-associated actin-dependent regulator of chromatin subfamily C member 1	AKHLAAVEER	46	30.1	2.32563
IPI00234252	SWI/SNF-related matrix-associated actin-dependent regulator of chromatin subfamily C member 1	EALEQQR	39	1.5	1.27261
IPI00234252	SWI/SNF-related matrix-associated actin-dependent regulator of chromatin subfamily C member 1	FDLQNPSR	29	11.8	1.35872
IPI00234252	SWI/SNF-related matrix-associated actin-dependent regulator of chromatin subfamily C member 1	FWESPETVSQLDSVR	93	90.1	0.0594602
IPI00234252	SWI/SNF-related matrix-associated actin-dependent regulator of chromatin subfamily C member 1	GQASLYGK	36	33.9	1.1146
IPI00234252	SWI/SNF-related matrix-associated actin-dependent regulator of chromatin subfamily C member 1	HLAAVEER	43	3.2	1.07882
IPI00234252	SWI/SNF-related matrix-associated actin-dependent regulator of chromatin subfamily C member 1	HQGTFTDEK	36	27.7	1.02316
IPI00234252	SWI/SNF-related matrix-associated actin-dependent regulator of chromatin subfamily C member 1	HVTNPAFTK	47	36.1	1.11038
IPI00234252	SWI/SNF-related matrix-associated actin-dependent regulator of chromatin subfamily C member 1	KGQASLYGK	42	36.2	0.210126
IPI00234252	SWI/SNF-related matrix-associated actin-dependent regulator of chromatin subfamily C member 1	KYVHADAPTNK	40	29.8	0.342938
IPI00234252	SWI/SNF-related matrix-associated actin-dependent regulator of chromatin subfamily C member 1	LNPQEYLTSTACR	74	64.1	2.27056
IPI00234252	SWI/SNF-related matrix-associated actin-dependent regulator of chromatin subfamily C member 1	NFMIDTYR	45	34.2	0.450824
IPI00234252	SWI/SNF-related matrix-associated actin-dependent regulator of chromatin subfamily C member 1	NLTGDVCAVMR	60	59.7	0.708419
IPI00234252	SWI/SNF-related matrix-associated actin-dependent regulator of chromatin subfamily C member 1	NVEMFMNIEK	52	37.7	0.687212
IPI00234252	SWI/SNF-related matrix-associated actin-dependent regulator of chromatin subfamily C member 1	QNFHMEQLK	32	26	1.72832
IPI00234252	SWI/SNF-related matrix-associated actin-dependent regulator of chromatin subfamily C member 1	QQLLTER	44	15.6	0.328861
IPI00234252	SWI/SNF-related matrix-associated actin-dependent regulator of chromatin subfamily C member 1	RFDLQNPSR	58	32.8	1.25745
IPI00234252	SWI/SNF-related matrix-associated actin-dependent regulator of chromatin subfamily C member 1	SKTPEIYLAYR	33	23.3	0.103436
IPI00234252	SWI/SNF-related matrix-associated actin-dependent regulator of chromatin subfamily C member 1	SQKEEDEQEDLTK	27	19.9	0.804359
IPI00234252	SWI/SNF-related matrix-associated actin-dependent regulator of chromatin subfamily C member 1	TQDECILHFLR	37	28.9	0.943751
IPI00234252	SWI/SNF-related matrix-associated actin-dependent regulator of chromatin subfamily C member 1	VREEVPLELVEAHVK	57	56.8	2.17105
IPI00234252	SWI/SNF-related matrix-associated actin-dependent regulator of chromatin subfamily C member 1	YAELR	27	0	0.863088
IPI00234252	SWI/SNF-related matrix-associated actin-dependent regulator of chromatin subfamily C member 1	YKNEQGWR	14	11.1	1.21929
IPI00234252	SWI/SNF-related matrix-associated actin-dependent regulator of chromatin subfamily C member 1	YVHADAPTNK	38	25.8	0.198043
IPI00239405	Isoform 1 of Nesprin-2	NQYQMLVLK	15	5.5	4.88369
IPI00239405	Isoform 1 of Nesprin-2	QEMECCLNSILK	5	4.3	0.805801
IPI00239405	Isoform 1 of Nesprin-2	SQLQQPLLINLEIK	6	5.2	3.76407
IPI00242273	SWI/SNF-related matrix-associated actin-dependent regulator of chromatin d2 isoform 2	AAFYHQPWAQEAVGR	56	55.3	2.19862
IPI00242273	SWI/SNF-related matrix-associated actin-dependent regulator of chromatin d2 isoform 2	AEGDSAGTAGTPGGTPAGDK	117	106.3	0.96906
IPI00242273	SWI/SNF-related matrix-associated actin-dependent regulator of chromatin d2 isoform 2	EYINCNR	20	18.8	0.046819
IPI00242273	SWI/SNF-related matrix-associated actin-dependent regulator of chromatin d2 isoform 2	FSEIPMK	29	9.1	0.125303
IPI00242273	SWI/SNF-related matrix-associated actin-dependent regulator of chromatin d2 isoform 2	FSSFFK	21	14.2	0.564882
IPI00242273	SWI/SNF-related matrix-associated actin-dependent regulator of chromatin d2 isoform 2	IHETIESINQLK	42	28.3	1.28476
IPI00242273	SWI/SNF-related matrix-associated actin-dependent regulator of chromatin d2 isoform 2	IYISNTFSPSK	66	58.1	2.8883
IPI00242273	SWI/SNF-related matrix-associated actin-dependent regulator of chromatin d2 isoform 2	KLDQTIAR	34	29.8	1.33022
IPI00242273	SWI/SNF-related matrix-associated actin-dependent regulator of chromatin d2 isoform 2	LLGVHTQTR	35	20.1	1.16638
IPI00242273	SWI/SNF-related matrix-associated actin-dependent regulator of chromatin d2 isoform 2	LLVPQAQPPMPAQR	49	35.1	1.42905
IPI00242273	SWI/SNF-related matrix-associated actin-dependent regulator of chromatin d2 isoform 2	MEIQEAIK	28	11	0.0539903
IPI00242273	SWI/SNF-related matrix-associated actin-dependent regulator of chromatin d2 isoform 2	QIFSCGR	36	31.2	0.100256
IPI00242273	SWI/SNF-related matrix-associated actin-dependent regulator of chromatin d2 isoform 2	RPGDLNVK	33	21.5	1.36594
IPI00242273	SWI/SNF-related matrix-associated actin-dependent regulator of chromatin d2 isoform 2	RQELEQVLGIR	42	33.3	0.271521
IPI00242273	SWI/SNF-related matrix-associated actin-dependent regulator of chromatin d2 isoform 2	VASWELR	26	11.5	0.244662
IPI00292530	Inter-alpha-trypsin inhibitor heavy chain H1 precursor	QDGVVVTINKK	27	11.4	8.94665
IPI00297617	PH domain leucine-rich repeat-containing protein phosphatase	KLGTAGQK	19	4.4	0.192078
IPI00297617	PH domain leucine-rich repeat-containing protein phosphatase	LLAGHNQLAR	3	0.4	9.77672
IPI00301465	14-3-3-associated AKT substrate	SLSEAFENLGK	16	6.9	8.38243
IPI00304925	Heat shock 70 kDa protein 1	AQIHDLVLVGGSTR	16	2.2	0.67428
IPI00304925	Heat shock 70 kDa protein 1	ATAGDTHLGGEDFDNR	60	59	1.03057
IPI00304925	Heat shock 70 kDa protein 1	IINEPTAAAIAYGLDR	119	108.9	1.57046
IPI00304925	Heat shock 70 kDa protein 1	ITITNDK	21	4.4	0.638227
IPI00304925	Heat shock 70 kDa protein 1	ITITNDKGR	57	47.9	0.713257
IPI00304925	Heat shock 70 kDa protein 1	LIGDAAK	13	2.4	2.85687
IPI00304925	Heat shock 70 kDa protein 1	LLQDFFNGR	59	45.2	0.168873
IPI00304925	Heat shock 70 kDa protein 1	LSKEEIER	25	0.7	1.49875
IPI00304925	Heat shock 70 kDa protein 1	NALESYAFNMK	71	70.2	1.93228
IPI00304925	Heat shock 70 kDa protein 1	STLEPVEK	26	18	0.634994
IPI00304925	Heat shock 70 kDa protein 1	TTPSYVAFTDTER	62	52.7	1.83736
IPI00304925	Heat shock 70 kDa protein 1	VEIIANDQGNR	64	0	1.09009
IPI00304925	Heat shock 70 kDa protein 1	VQVSYK	28	19.9	0.0745744
IPI00304925	Heat shock 70 kDa protein 1	VQVSYKGETK	25	23.1	0.832422
IPI00304925	Heat shock 70 kDa protein 1	YKAEDEVQR	42	29.7	1.69312
IPI00305267	Isoform 1 of Golgin subfamily A member 3	EQFLQQK	18	5.4	0.766649
IPI00305887	Kinetochore protein Nuf2	TIVLQEGNSQK	19	3.6	5.55683
IPI00329108	sciellin isoform b	VIPSANK	18	0	0.452666
IPI00329210	Isoform 2 of Dihydrodipicolinate synthase-like, mitochondrial precursor	LEVVSRVR	38	16.5	5.31578
IPI00329646	pterin-4 alpha-carbinolamine dehydratase 2	MAAVLGALGATR	22	14.7	0.948777
IPI00332841	guanine nucleotide-releasing factor 2 isoform b	EVVSALR	32	3.9	0.14942
IPI00335581	zinc finger protein 650	KSHESDTMSNR	3	0.7	1.47286
IPI00335581	zinc finger protein 650	SIQDLIK	22	9	2.64805
IPI00375236	Isoform 6 of cAMP-specific 3',5'-cyclic phosphodiesterase 4D	LSPVISPR	28	21.7	1.75208
IPI00383597	Isoform A of Anion exchange protein 2	GWVINPLGEK	16	6.8	4.1019
IPI00386324	Seven transmembrane helix receptor	SSSCKR	19	7	4.80359
IPI00386718	Isoform Short of Probable global transcription activator SNF2L2	AVATWHANTER	14	12.7	2.01471
IPI00386718	Isoform Short of Probable global transcription activator SNF2L2	DTTLETALNSK	58	49.3	4.05388
IPI00386718	Isoform Short of Probable global transcription activator SNF2L2	GILLTDGSEK	61	45.2	0.203676
IPI00386718	Isoform Short of Probable global transcription activator SNF2L2	ILLDPNSEEVSEKDAK	42	35.8	0.114399
IPI00386718	Isoform Short of Probable global transcription activator SNF2L2	VLFGPEAPK	26	19	0.610739
IPI00396098	Zinc finger protein 800	GLPNLITHK	22	18.3	1.60158
IPI00397801	Ifapsoriasin	ELHPVLK	20	15.8	1.33305
IPI00397801	Ifapsoriasin	EYCKASGSK	1	0.7	10.3523
IPI00397801	Ifapsoriasin	FSNSSSSNEFSK	80	76.1	0.28514
IPI00397801	Ifapsoriasin	SVVTVIDVFYK	65	60.8	1.93837
IPI00401101	KIAA0825 protein (Fragment)	SLSLLASR	19	10.6	0.237659
IPI00418169	annexin A2 isoform 1	TNQELQEINR	61	57.1	1.82396
IPI00418169	annexin A2 isoform 1	TPAQYDASELK	44	31.8	2.22925
IPI00423466	Putative uncharacterized protein DKFZp686H20196	DTLMISR	31	12.3	0.146252
IPI00440764	Gamma-glutamyltransferase 6 homolog	ATNPQLAAVLR	17	0	0.699178
IPI00442567	CDNA FLJ26930 fis, clone RCT05832	LSCIPQVGAAVALI	18	2.7	7.22362
IPI00444237	Isoform 2 of AT-rich interactive domain-containing protein 2	VAIESAVQQK	60	54.2	0.0791081
IPI00446354	CDNA FLJ41805 fis, clone NOVAR2000962	QSLVLSPR	15	6.8	0.85342
IPI00470657	Anti-colorectal carcinoma heavy chain	VNSAAFPAPIEK	66	49.8	0.12663
IPI00470674	NADH-cytochrome b5 reductase 1	GHFNIQPNKK	19	14.6	7.57895
IPI00473011	Hemoglobin subunit delta	LHVDPENFR	6	1	0.595899
IPI00473011	Hemoglobin subunit delta	VVAGVANALAHK	56	52.4	0.421791
IPI00477083	similar to solute carrier family 26, member 11	TSPSLLAR	15	8.7	0.48853
IPI00477128	similar to ciliary rootlet coiled-coil, rootletin	RQVQQEAER	17	4.2	9.37279
IPI00477389	N-acetylated alpha-linked acidic dipeptidase 2	AGLDVFK	20	2.6	1.30123
IPI00479163	Isoform 1 of Coiled-coil domain-containing protein 67	GQEVGLLR	20	7.1	1.23219
IPI00514001	Cleavage and polyadenylation specific factor 3-like	VGQAGALRALGAAR	15	15.3	6.01616
IPI00514289	Nuclear transcription factor Y, gamma	ANDIAMAITK	15	4.9	4.31602
IPI00550263	Isoform 5 of Serine/threonine-protein kinase MRCK alpha	EGIHANEIK	15	5.3	1.35704
IPI00554711	Junction plakoglobin	LAEPSQLLK	34	18.1	0.542029
IPI00554711	Junction plakoglobin	LNYGIPAIVK	33	25.7	0.180582
IPI00556134	Casein kinase 1, delta isoform 1 variant (Fragment)	VFNLAR	15	0	0.375849
IPI00643465	Isoform 4 of Transforming acidic coiled-coil-containing protein 2	GNENSTSDNQR	1	0.2	7.23154
IPI00643465	Isoform 4 of Transforming acidic coiled-coil-containing protein 2	NQEGKVNTR	16	10.5	3.35878
IPI00643722	Isoform 1 of AT-rich interactive domain-containing protein 1A	EIGGLTQVNK	43	34.6	0.649188
IPI00643722	Isoform 1 of AT-rich interactive domain-containing protein 1A	ELATNLNVGTSSSAASSLKK	26	21.1	0.2268
IPI00643722	Isoform 1 of AT-rich interactive domain-containing protein 1A	FDKLPVK	34	23.4	0.211718
IPI00643722	Isoform 1 of AT-rich interactive domain-containing protein 1A	IGGGDTTEHIQTHFESK	19	19	0.682005
IPI00643722	Isoform 1 of AT-rich interactive domain-containing protein 1A	LVLETLSK	38	33.4	0.75606
IPI00643722	Isoform 1 of AT-rich interactive domain-containing protein 1A	LYELGGEPER	64	41.7	1.29673
IPI00643722	Isoform 1 of AT-rich interactive domain-containing protein 1A	LYELGGEPERK	21	14.9	3.42688
IPI00643722	Isoform 1 of AT-rich interactive domain-containing protein 1A	LYVSVK	19	5.2	0.95072
IPI00643722	Isoform 1 of AT-rich interactive domain-containing protein 1A	QAPLTYEK	31	24.7	0.931813
IPI00643722	Isoform 1 of AT-rich interactive domain-containing protein 1A	QSTGSAPQGPAYHGVNR	54	47.4	0.0348374
IPI00643722	Isoform 1 of AT-rich interactive domain-containing protein 1A	SSTLTEDGAK	51	33.5	2.54945
IPI00643722	Isoform 1 of AT-rich interactive domain-containing protein 1A	TDEMLHTDQR	18	16	0.817491
IPI00643722	Isoform 1 of AT-rich interactive domain-containing protein 1A	TLLDPGR	34	24.1	0.098
IPI00643722	Isoform 1 of AT-rich interactive domain-containing protein 1A	VDENHSEFTLYESR	29	20.8	0.44074
IPI00643722	Isoform 1 of AT-rich interactive domain-containing protein 1A	YLAFTEEK	24	14.9	0.00600112
IPI00644025	Isoform 1 of Synaptic vesicle glycoprotein 2A	VVKGLDR	19	19.4	0.46289
IPI00645064	Potassium large conductance calcium-activated channel, subfamily M, alpha member 1	IGGGGGGGGSSLR	23	0	1.08618
IPI00737498	similar to MAX-interacting protein isoform 6	MNLTGNDQEGR	16	0.5	8.74539
IPI00741266	similar to MEGF11 protein	DSAVLLRER	16	2.1	9.50867
IPI00742876	Conserved hypothetical protein	AQLLPR	25	9.4	0.95686
IPI00744561	IGHA1 protein	NQLSLKVR	22	0	0.016741
IPI00744561	IGHA1 protein	WLQGSQELPR	42	37.5	0.613861
IPI00744696	LOC200383 protein	KNILGAPGNK	37	33.9	0.450604
IPI00783677	TPH2 protein	MNQYLGI	16	8.5	5.11414
IPI00785050	Putative uncharacterized protein	AGVETTTPSK	43	26.2	1.72746
IPI00787531	similar to Cyclin G-associated kinase	AIIQEVCFMKK	15	1.7	6.51625
IPI00787531	similar to Cyclin G-associated kinase	LLLQVGQER	21	8.1	1.21625
IPI00791757	32 kDa protein	VMAAWAK	19	10.5	3.25919
IPI00791852	42 kDa protein	ALEEANTELEVK	82	72.5	0.591141
IPI00791852	42 kDa protein	ATMQNLNDR	40	31.9	1.77356
IPI00794409	7 kDa protein	IATAPEIR	18	9	2.86298
IPI00798228	46 kDa protein	LASDDFR	28	20	0.358305
IPI00816715	Ribosomal protein S10 (Fragment)	KGLEGERPAR	30	8	0.930433
IPI00830108	Isoform 1 of DnaJ homolog subfamily C member 2	QIEEINEQIR	19	0	1.43615
IPI00847255	Uncharacterized protein ENSP00000381627	MADRTAPR	28	10.2	7.63495
IPI00852646	Chromosome 1 open reading frame 86	LAANNNNNK	21	0	8.082
IPI00872589	Uncharacterized protein ENSP00000381503 (Fragment)	SSTNRSSSK	16	5.1	9.5809
IPI00873579	Uncharacterized protein PRKCDBP (Fragment)	EAPRSALQGGG	15	11.6	5.1961

## Sheet: BCL7C
Accession number	Description	Sequence	Score	Peptide delta score	Absolute calibrated mass relative error [ppm]
IPI00001824	Transcription factor SOX-21	AAAAAAAAAAR	95	84	0.501647
IPI00003362	HSPA5 protein	NQLTSNPENTVFDAK	84	79.6	3.56126
IPI00003362	HSPA5 protein	TWNDPSVQQDIK	68	56.3	2.3057
IPI00003362	HSPA5 protein	VLEDSDLKK	34	22.9	0.614613
IPI00003362	HSPA5 protein	VYEGERPLTK	34	29.1	1.45412
IPI00003627	Isoform 1 of Actin-like protein 6A	AGYAGEDCPK	41	33.1	1.14892
IPI00003627	Isoform 1 of Actin-like protein 6A	DDGSTLMEIDGDKGK	67	55.7	0.675524
IPI00003627	Isoform 1 of Actin-like protein 6A	EGSPANWK	59	54.2	1.14315
IPI00003627	Isoform 1 of Actin-like protein 6A	EKLPQVTR	27	18	2.49009
IPI00003627	Isoform 1 of Actin-like protein 6A	ENMEAISPLK	41	25.1	1.49233
IPI00003627	Isoform 1 of Actin-like protein 6A	IPEGLFDPSNVK	44	33.2	0.426905
IPI00003627	Isoform 1 of Actin-like protein 6A	LIANNTTVER	67	50	0.684654
IPI00003627	Isoform 1 of Actin-like protein 6A	QGGPTYYIDTNALR	89	82.9	2.31623
IPI00003627	Isoform 1 of Actin-like protein 6A	SEASLHPVLMSEAPWNTR	47	39.6	1.05676
IPI00003627	Isoform 1 of Actin-like protein 6A	SPLAGDFITMQCR	91	88.1	2.06575
IPI00003627	Isoform 1 of Actin-like protein 6A	TAVLTAFANGR	67	51	1.16056
IPI00003627	Isoform 1 of Actin-like protein 6A	VDFPTAIGMVVER	82	78.1	2.10532
IPI00003865	Isoform 1 of Heat shock cognate 71 kDa protein	ARFEELNADLFR	60	49.9	0.281501
IPI00003865	Isoform 1 of Heat shock cognate 71 kDa protein	DAGTIAGLNVLR	86	75.7	0.689954
IPI00003865	Isoform 1 of Heat shock cognate 71 kDa protein	DNNLLGK	34	26.3	0.718281
IPI00003865	Isoform 1 of Heat shock cognate 71 kDa protein	EIAEAYLGK	28	9.7	4.34999
IPI00003865	Isoform 1 of Heat shock cognate 71 kDa protein	FDDAVVQSDMK	69	61.1	2.71412
IPI00003865	Isoform 1 of Heat shock cognate 71 kDa protein	FEELNADLFR	62	36.3	0.872402
IPI00003865	Isoform 1 of Heat shock cognate 71 kDa protein	GTLDPVEK	33	16.4	0.710669
IPI00003865	Isoform 1 of Heat shock cognate 71 kDa protein	IINEPTAAAIAYGLDK	116	100.2	1.39922
IPI00003865	Isoform 1 of Heat shock cognate 71 kDa protein	IINEPTAAAIAYGLDKK	105	105.1	0.713677
IPI00003865	Isoform 1 of Heat shock cognate 71 kDa protein	ITITNDKGR	60	50.5	2.26057
IPI00003865	Isoform 1 of Heat shock cognate 71 kDa protein	LIGDAAK	26	10.7	2.04076
IPI00003865	Isoform 1 of Heat shock cognate 71 kDa protein	LLQDFFNGK	43	33.6	4.11031
IPI00003865	Isoform 1 of Heat shock cognate 71 kDa protein	LLQDFFNGKELNK	29	6.2	0.310451
IPI00003865	Isoform 1 of Heat shock cognate 71 kDa protein	MVNHFIAEFK	65	50.2	2.12355
IPI00003865	Isoform 1 of Heat shock cognate 71 kDa protein	MVQEAEKYK	41	31.9	0.898775
IPI00003865	Isoform 1 of Heat shock cognate 71 kDa protein	NQTAEKEEFEHQQK	34	21.6	1.70161
IPI00003865	Isoform 1 of Heat shock cognate 71 kDa protein	NQVAMNPTNTVFDAK	106	78.1	3.82879
IPI00003865	Isoform 1 of Heat shock cognate 71 kDa protein	NSLESYAFNMK	71	70.6	0.899354
IPI00003865	Isoform 1 of Heat shock cognate 71 kDa protein	NTTIPTK	28	10.8	0.768667
IPI00003865	Isoform 1 of Heat shock cognate 71 kDa protein	RFDDAVVQSDMK	71	62.4	0.397966
IPI00003865	Isoform 1 of Heat shock cognate 71 kDa protein	SFYPEEVSSMVLTK	88	81.1	1.0606
IPI00003865	Isoform 1 of Heat shock cognate 71 kDa protein	SQIHDIVLVGGSTR	77	58.7	0.353686
IPI00003865	Isoform 1 of Heat shock cognate 71 kDa protein	STAGDTHLGGEDFDNR	78	77.9	1.45094
IPI00003865	Isoform 1 of Heat shock cognate 71 kDa protein	TTPSYVAFTDTER	100	97.4	2.09729
IPI00003865	Isoform 1 of Heat shock cognate 71 kDa protein	TVTNAVVTVPAYFNDSQR	65	60.7	1.30312
IPI00003865	Isoform 1 of Heat shock cognate 71 kDa protein	VCNPIITK	29	19.9	0.999412
IPI00003865	Isoform 1 of Heat shock cognate 71 kDa protein	VQVEYK	31	16	0.133175
IPI00003865	Isoform 1 of Heat shock cognate 71 kDa protein	VQVEYKGETK	59	49.6	0.96405
IPI00005084	Asparagine synthetase domain-containing protein 1	ANLTLPR	25	12.9	0.113883
IPI00007047	Protein S100-A8	LLETECPQYIR	66	51	1.92986
IPI00007425	desmocollin 1 isoform Dsc1b preproprotein	VQDQDLPNTPHSK	30	22.1	0.709498
IPI00007765	Stress-70 protein, mitochondrial precursor	DAGQISGLNVLR	77	53.3	1.4464
IPI00007765	Stress-70 protein, mitochondrial precursor	DSETGENIR	48	39.9	0.468101
IPI00007765	Stress-70 protein, mitochondrial precursor	ETGVDLTK	44	15.5	0.00839035
IPI00007765	Stress-70 protein, mitochondrial precursor	QAASSLQQASLK	98	93.9	0.170584
IPI00007765	Stress-70 protein, mitochondrial precursor	RYDDPEVQK	30	19	0.649683
IPI00007765	Stress-70 protein, mitochondrial precursor	TTPSVVAFTADGER	91	89.1	0.211853
IPI00007765	Stress-70 protein, mitochondrial precursor	VINEPTAAALAYGLDK	104	94.7	0.0677345
IPI00007765	Stress-70 protein, mitochondrial precursor	VLENAEGAR	61	44.2	0.777132
IPI00007765	Stress-70 protein, mitochondrial precursor	YDDPEVQK	26	18.2	1.17163
IPI00007840	Isoform 1 of ATP-binding cassette sub-family G member 8	ASLLDVITGR	33	14.8	0.141293
IPI00011654	Tubulin beta chain	EVDEQMLNVQNK	58	47.2	4.07063
IPI00011654	Tubulin beta chain	IMNTFSVVPSPK	54	53.8	0.152894
IPI00011654	Tubulin beta chain	ISEQFTAMFR	70	64.6	2.70543
IPI00011654	Tubulin beta chain	ISVYYNEATGGK	89	83.2	2.6172
IPI00011654	Tubulin beta chain	LAVNMVPFPR	72	55.4	0.260651
IPI00011694	Trypsin-1 precursor	TLNNDIMLIK	69	7.6	3.01361
IPI00013933	Isoform DPI of Desmoplakin	IQSQFTDAQK	21	14.1	2.46539
IPI00013933	Isoform DPI of Desmoplakin	QLLQEQESVK	28	10.1	2.85783
IPI00013933	Isoform DPI of Desmoplakin	RVEEDIQQQK	26	10.6	2.36856
IPI00013933	Isoform DPI of Desmoplakin	SQLQISNNR	46	34.6	0.586745
IPI00013933	Isoform DPI of Desmoplakin	STLEAETR	23	12.7	0.430503
IPI00013933	Isoform DPI of Desmoplakin	YEVTSGGGGTSR	49	36.8	2.15424
IPI00015404	Isoform 1 of AT-rich interactive domain-containing protein 1B	ALLAMAR	28	8.5	0.924071
IPI00015404	Isoform 1 of AT-rich interactive domain-containing protein 1B	CICVSNIVR	37	28.2	1.02825
IPI00015404	Isoform 1 of AT-rich interactive domain-containing protein 1B	DIVTPEAWR	31	24.5	1.48264
IPI00015404	Isoform 1 of AT-rich interactive domain-containing protein 1B	FYATLVR	28	15.7	4.26599
IPI00015404	Isoform 1 of AT-rich interactive domain-containing protein 1B	GFMAGTQR	34	25.1	0.0574307
IPI00015404	Isoform 1 of AT-rich interactive domain-containing protein 1B	GSPVSSLPAVGK	43	40.1	0.745834
IPI00015404	Isoform 1 of AT-rich interactive domain-containing protein 1B	HPGLVLILGK	29	28.7	1.35929
IPI00015404	Isoform 1 of AT-rich interactive domain-containing protein 1B	KNNLFVVDR	48	14.6	1.30353
IPI00015404	Isoform 1 of AT-rich interactive domain-containing protein 1B	KPLDLFR	22	5.5	1.03657
IPI00015404	Isoform 1 of AT-rich interactive domain-containing protein 1B	LLEDEPR	44	15.4	0.631131
IPI00015404	Isoform 1 of AT-rich interactive domain-containing protein 1B	LVLETLCK	25	13.8	2.11631
IPI00015404	Isoform 1 of AT-rich interactive domain-containing protein 1B	NDMPYPYQNR	32	30.4	1.17215
IPI00015404	Isoform 1 of AT-rich interactive domain-containing protein 1B	RRPPPPLSSAGR	34	31.8	3.18534
IPI00015404	Isoform 1 of AT-rich interactive domain-containing protein 1B	SLSFVPGNDAEMSK	47	37.1	0.400208
IPI00015404	Isoform 1 of AT-rich interactive domain-containing protein 1B	SPFLPSMK	24	11.2	0.198416
IPI00015404	Isoform 1 of AT-rich interactive domain-containing protein 1B	SSIALTAPDAAADPK	70	60.6	0.0453417
IPI00015404	Isoform 1 of AT-rich interactive domain-containing protein 1B	TDDMMVPDQR	38	37.3	1.50787
IPI00015404	Isoform 1 of AT-rich interactive domain-containing protein 1B	YLTFMEER	43	30.5	2.39078
IPI00015614	Isoform A of Trypsin-3 precursor	VLEGNEQFINAAK	107	99	1.65548
IPI00015924	Isoform 1 of Tuftelin-interacting protein 11	GVVFVQGEK	29	23.1	2.59053
IPI00017025	similar to peptidylprolyl isomerase A isoform 1	VSFEPFADK	24	6.8	2.76107
IPI00017297	Matrin-3	SFQQSSLSR	34	28.7	0.932178
IPI00017669	Isoform 1 of SWI/SNF-related matrix-associated actin-dependent regulator of chromatin subfamily E member 1	AEAALEEESR	84	72.9	1.74902
IPI00017669	Isoform 1 of SWI/SNF-related matrix-associated actin-dependent regulator of chromatin subfamily E member 1	AYHNSPAYLAYINAK	95	80.7	0.156411
IPI00017669	Isoform 1 of SWI/SNF-related matrix-associated actin-dependent regulator of chromatin subfamily E member 1	EKEAAEQAER	35	29.5	1.01535
IPI00017669	Isoform 1 of SWI/SNF-related matrix-associated actin-dependent regulator of chromatin subfamily E member 1	FLESTDSFNNELK	73	65.5	1.0248
IPI00017669	Isoform 1 of SWI/SNF-related matrix-associated actin-dependent regulator of chromatin subfamily E member 1	IAAEIAQAEEQAR	94	86.3	2.37691
IPI00017669	Isoform 1 of SWI/SNF-related matrix-associated actin-dependent regulator of chromatin subfamily E member 1	IEYNESMK	28	24.7	0.436654
IPI00017669	Isoform 1 of SWI/SNF-related matrix-associated actin-dependent regulator of chromatin subfamily E member 1	KLEAELLQIEER	91	77.6	0.342269
IPI00017669	Isoform 1 of SWI/SNF-related matrix-associated actin-dependent regulator of chromatin subfamily E member 1	KVWDQVK	40	23.9	0.471204
IPI00017669	Isoform 1 of SWI/SNF-related matrix-associated actin-dependent regulator of chromatin subfamily E member 1	LCGLKVEVDMEK	30	22.3	1.08641
IPI00017669	Isoform 1 of SWI/SNF-related matrix-associated actin-dependent regulator of chromatin subfamily E member 1	LGGNPGTNSR	50	37.6	1.29083
IPI00017669	Isoform 1 of SWI/SNF-related matrix-associated actin-dependent regulator of chromatin subfamily E member 1	LISEILSESVVPDVR	97	93.4	4.2557
IPI00017669	Isoform 1 of SWI/SNF-related matrix-associated actin-dependent regulator of chromatin subfamily E member 1	QVQSLMVHQR	68	60.5	2.29786
IPI00017669	Isoform 1 of SWI/SNF-related matrix-associated actin-dependent regulator of chromatin subfamily E member 1	RQVQSLMVHQR	34	21.4	0.457267
IPI00017669	Isoform 1 of SWI/SNF-related matrix-associated actin-dependent regulator of chromatin subfamily E member 1	SQSSIVPEEEQAANK	57	47.3	0.407768
IPI00017669	Isoform 1 of SWI/SNF-related matrix-associated actin-dependent regulator of chromatin subfamily E member 1	SRAEAALEEESR	63	41.6	0.475536
IPI00017669	Isoform 1 of SWI/SNF-related matrix-associated actin-dependent regulator of chromatin subfamily E member 1	VEVDMEK	35	21.4	0.932697
IPI00018098	Isoform 1 of Pre-mRNA-splicing factor 38B	IPVPVQK	21	8	0.3024
IPI00021439	Actin, cytoplasmic 1	AGFAGDDAPR	77	69.3	0.433104
IPI00021439	Actin, cytoplasmic 1	CDVDIRK	21	10.4	0.149645
IPI00021439	Actin, cytoplasmic 1	DSYVGDEAQSK	71	66.9	0.0877001
IPI00021439	Actin, cytoplasmic 1	DSYVGDEAQSKR	86	86	1.91309
IPI00021439	Actin, cytoplasmic 1	EITALAPSTMK	53	49	0.908816
IPI00021439	Actin, cytoplasmic 1	GYSFTTTAER	50	46.9	1.27236
IPI00021439	Actin, cytoplasmic 1	HQGVMVGMGQK	53	43.1	2.50362
IPI00021439	Actin, cytoplasmic 1	IIAPPER	21	12.8	0.522339
IPI00021439	Actin, cytoplasmic 1	IIAPPERK	33	15.3	1.53614
IPI00021439	Actin, cytoplasmic 1	LCYVALDFEQEMATAASSSSLEK	128	128.1	0.266164
IPI00021439	Actin, cytoplasmic 1	QEYDESGPSIVHR	61	52.7	4.12566
IPI00021439	Actin, cytoplasmic 1	RGILTLK	28	14.3	1.26805
IPI00021439	Actin, cytoplasmic 1	SYELPDGQVITIGNER	88	80.6	3.46851
IPI00021439	Actin, cytoplasmic 1	VAPEEHPVLLTEAPLNPK	83	54.9	0.688574
IPI00022434	Uncharacterized protein ALB	AEFAEVSK	27	17.7	0.906963
IPI00022434	Uncharacterized protein ALB	FQNALLVR	30	17.8	1.08925
IPI00022434	Uncharacterized protein ALB	KVPQVSTPTLVEVSR	36	31.3	0.0923857
IPI00022434	Uncharacterized protein ALB	LDELRDEGK	36	26.5	1.69103
IPI00022434	Uncharacterized protein ALB	LVNEVTEFAK	42	33.7	2.12228
IPI00022434	Uncharacterized protein ALB	LVTDLTK	29	18.5	0.149206
IPI00022434	Uncharacterized protein ALB	YLYEIAR	22	15.1	0.344622
IPI00022479	guanine nucleotide exchange factor p532	IDVLCGIGIK	20	10.8	1.15756
IPI00022891	ADP/ATP translocase 1	YFPTQALNFAFK	45	33.8	2.20995
IPI00023097	Isoform 5 of Protein polybromo-1	DALVLHK	30	13.9	0.828573
IPI00023097	Isoform 5 of Protein polybromo-1	DVPLPVVR	20	16.5	1.27463
IPI00023097	Isoform 5 of Protein polybromo-1	IILEPMDLK	27	15.6	1.59969
IPI00023097	Isoform 5 of Protein polybromo-1	LNEVYEAVK	40	19.5	4.22604
IPI00023097	Isoform 5 of Protein polybromo-1	LQQVMQAK	37	28.8	2.55272
IPI00023097	Isoform 5 of Protein polybromo-1	SELPDYYLTIK	56	41.3	0.654589
IPI00023097	Isoform 5 of Protein polybromo-1	SYYKPDSPEYK	20	18.8	1.1795
IPI00023097	Isoform 5 of Protein polybromo-1	TPSNLAAAR	66	47	1.17317
IPI00023097	Isoform 5 of Protein polybromo-1	TYNEPGSQVFK	32	25.3	2.37483
IPI00023097	Isoform 5 of Protein polybromo-1	TYSQDCSFK	20	19.8	2.04917
IPI00023322	Zinc finger protein ubi-d4	ASIYQNQNSS	63	63	0.386436
IPI00023322	Zinc finger protein ubi-d4	DAMEQCHNYNAR	73	67	1.93986
IPI00023322	Zinc finger protein ubi-d4	DKPYACDICGK	58	44.1	1.69898
IPI00023322	Zinc finger protein ubi-d4	EGLISQDGSSLEALLR	122	105.5	1.62847
IPI00023322	Zinc finger protein ubi-d4	GPGLASGQLYSYPAR	92	91.7	1.90592
IPI00023322	Zinc finger protein ubi-d4	LDASILEDR	66	55.9	1.03058
IPI00023322	Zinc finger protein ubi-d4	LLGEQYYK	34	22.7	3.09516
IPI00023322	Zinc finger protein ubi-d4	TDPLEKR	35	22.9	3.52471
IPI00023322	Zinc finger protein ubi-d4	VDDDSLGEFPVTNSR	92	81	1.66687
IPI00024568	Glioma tumor suppressor candidate region gene 1 protein	AASSGPGKPSGLQYESK	45	42.6	0.796967
IPI00024568	Glioma tumor suppressor candidate region gene 1 protein	AFASNLPTLNVAK	79	68.8	0.459885
IPI00024568	Glioma tumor suppressor candidate region gene 1 protein	EKPDEYVSSSR	59	53.2	2.5648
IPI00024568	Glioma tumor suppressor candidate region gene 1 protein	ELAAVEDELYQR	68	58.4	1.83987
IPI00024568	Glioma tumor suppressor candidate region gene 1 protein	ENVGGPGAPEGTPAGR	78	72.5	0.982734
IPI00024568	Glioma tumor suppressor candidate region gene 1 protein	GGSPAPLPAK	29	21.5	0.962683
IPI00024568	Glioma tumor suppressor candidate region gene 1 protein	HQGSVLHPDYK	24	19	0.423409
IPI00024568	Glioma tumor suppressor candidate region gene 1 protein	KPPTLQPSK	43	25.7	0.96719
IPI00024568	Glioma tumor suppressor candidate region gene 1 protein	MFIQEEK	24	16.2	2.09189
IPI00024568	Glioma tumor suppressor candidate region gene 1 protein	SLGLPIAASSEGHR	81	73.5	1.5092
IPI00025753	Desmoglein-1 precursor	ESSNVVVTER	50	38.1	0.773418
IPI00027547	Dermcidin precursor	ENAGEDPGLAR	65	49.2	2.69171
IPI00029695	Isoform A of SWI/SNF-related matrix-associated actin-dependent regulator of chromatin subfamily B member 1	ASEVEEILDGNDEK	99	70.4	2.01944
IPI00029695	Isoform A of SWI/SNF-related matrix-associated actin-dependent regulator of chromatin subfamily B member 1	ASEVEEILDGNDEKYK	51	47.8	0.697011
IPI00029695	Isoform A of SWI/SNF-related matrix-associated actin-dependent regulator of chromatin subfamily B member 1	AVSISTEPPTYLR	57	51.7	1.80327
IPI00029695	Isoform A of SWI/SNF-related matrix-associated actin-dependent regulator of chromatin subfamily B member 1	DAFTWNMNEK	48	42.1	3.93377
IPI00029695	Isoform A of SWI/SNF-related matrix-associated actin-dependent regulator of chromatin subfamily B member 1	DHGYTTLATSVTLLK	25	17.8	0.0782545
IPI00029695	Isoform A of SWI/SNF-related matrix-associated actin-dependent regulator of chromatin subfamily B member 1	GQLSWHQK	37	27.4	2.92399
IPI00029695	Isoform A of SWI/SNF-related matrix-associated actin-dependent regulator of chromatin subfamily B member 1	LATVEER	44	15.4	0.645915
IPI00029695	Isoform A of SWI/SNF-related matrix-associated actin-dependent regulator of chromatin subfamily B member 1	LDMEIDGQK	49	35.7	0.0850789
IPI00029695	Isoform A of SWI/SNF-related matrix-associated actin-dependent regulator of chromatin subfamily B member 1	QQIESYPTDSILEDQSDQR	90	83.1	0.227293
IPI00029695	Isoform A of SWI/SNF-related matrix-associated actin-dependent regulator of chromatin subfamily B member 1	RLANTAPAW	29	16.8	1.75338
IPI00029695	Isoform A of SWI/SNF-related matrix-associated actin-dependent regulator of chromatin subfamily B member 1	RLATVEER	34	16.2	1.00258
IPI00029695	Isoform A of SWI/SNF-related matrix-associated actin-dependent regulator of chromatin subfamily B member 1	TYAFSENPLPTVEIAIR	36	34.9	1.5299
IPI00029695	Isoform A of SWI/SNF-related matrix-associated actin-dependent regulator of chromatin subfamily B member 1	YPSLWR	21	7	0.47639
IPI00029822	SMARCA4 isoform 2	AFVPQLR	22	14	0.996963
IPI00029822	SMARCA4 isoform 2	AIEEGTLEEIEEEVR	108	79.8	3.70868
IPI00029822	SMARCA4 isoform 2	AQIMAYK	44	12.3	0.00828659
IPI00029822	SMARCA4 isoform 2	AVATYHANTER	42	38.6	1.30204
IPI00029822	SMARCA4 isoform 2	CDMSALQR	49	40.3	2.03053
IPI00029822	SMARCA4 isoform 2	DFKEYHR	22	7.2	1.43709
IPI00029822	SMARCA4 isoform 2	DIHDTASSVAR	40	34.9	1.59005
IPI00029822	SMARCA4 isoform 2	DSDAGSSTPTTSTR	84	67.2	3.80499
IPI00029822	SMARCA4 isoform 2	DTALETALNAK	91	54.7	1.46493
IPI00029822	SMARCA4 isoform 2	ELPEYYELIR	53	43	1.71222
IPI00029822	SMARCA4 isoform 2	EVDYSDSLTEK	46	44	1.03827
IPI00029822	SMARCA4 isoform 2	EVEAQLPEK	34	27	1.98539
IPI00029822	SMARCA4 isoform 2	FELLDR	37	14.9	0.000476692
IPI00029822	SMARCA4 isoform 2	GLDPVEILQER	66	60.5	2.34934
IPI00029822	SMARCA4 isoform 2	GPTPFNQNQLHQLR	90	83.4	0.819848
IPI00029822	SMARCA4 isoform 2	GQPLPDHLQMAVQGK	88	85.3	2.19348
IPI00029822	SMARCA4 isoform 2	GVLLTDGSEKDK	33	25.5	3.52131
IPI00029822	SMARCA4 isoform 2	HEEEFDLFMR	33	32.5	3.66813
IPI00029822	SMARCA4 isoform 2	IPDPDSDDVSEVDAR	127	123.9	2.63083
IPI00029822	SMARCA4 isoform 2	IQELENLPGSLAGDLR	100	80.6	3.4813
IPI00029822	SMARCA4 isoform 2	IVDAVIK	40	10.5	0.787029
IPI00029822	SMARCA4 isoform 2	KEVDYSDSLTEK	64	55.7	0.236165
IPI00029822	SMARCA4 isoform 2	KIPDPDSDDVSEVDAR	76	71.6	0.904568
IPI00029822	SMARCA4 isoform 2	LCTVNSVEEK	38	25.4	0.0980569
IPI00029822	SMARCA4 isoform 2	LLNFQR	32	11.2	1.51224
IPI00029822	SMARCA4 isoform 2	LMAEDEEGYR	72	70.3	1.26222
IPI00029822	SMARCA4 isoform 2	LMAEDEEGYRK	50	41.9	1.38434
IPI00029822	SMARCA4 isoform 2	LNVDQK	39	26.2	0.213129
IPI00029822	SMARCA4 isoform 2	LTCEEEEEK	34	32.1	2.2786
IPI00029822	SMARCA4 isoform 2	LTQVLNTHYVAPR	79	59.5	2.22097
IPI00029822	SMARCA4 isoform 2	QDVDDEYGVSQALAR	145	136	0.838115
IPI00029822	SMARCA4 isoform 2	QEVVVCMR	26	22.9	3.85132
IPI00029822	SMARCA4 isoform 2	QLSEVFIQLPSR	81	70.8	2.16895
IPI00029822	SMARCA4 isoform 2	QSALMVNGVLK	65	60.2	0.923948
IPI00029822	SMARCA4 isoform 2	RAFVPQLR	32	23.1	1.1708
IPI00029822	SMARCA4 isoform 2	RDTALETALNAK	63	40	1.30805
IPI00029822	SMARCA4 isoform 2	TKATIELK	38	30.2	0.0333135
IPI00029822	SMARCA4 isoform 2	TLMNTIMQLR	51	34.3	1.92424
IPI00029822	SMARCA4 isoform 2	VDKQSALMVNGVLK	28	20.2	2.19541
IPI00029822	SMARCA4 isoform 2	VDLNEEETILIIR	89	78.6	2.00209
IPI00029822	SMARCA4 isoform 2	VEYVIK	27	5.7	2.40509
IPI00029822	SMARCA4 isoform 2	VIHVESGK	28	17	0.0582845
IPI00029822	SMARCA4 isoform 2	VIQAGMFDQK	59	32.4	0.485551
[truncated: 266 more rows]

## Sheet: DPF2
Accession number	Description	Sequence	Score	Peptide delta score	Absolute calibrated mass relative error [ppm]
[truncated: 542 more rows]

[truncated: 2 more sheets: BRD9, PHF10]
